# Supplementary material for: Connected function of PRAF/RLD and GNOM in membrane trafficking controls intrinsic cell polarity in plants
Source: Nat Commun. 2022 Jan 10;13:7. doi: 10.1038/s41467-021-27748-w (PMC8748900; doi:10.1038/s41467-021-27748-w)
Supplement: Supplementary file 4 — Supplementary Data 1 [file 41467_2021_27748_MOESM4_ESM.xlsx]

## Sheet: A) IP-MS summary
Supplemental Data 1	Co-IP and MS identification of PRAF proteins as BASL-interacting proteins in Arabidopsis.
Legend	A) Summary of IP MS data related to the PRAF proteins. Results from one of three biological replications.
	B) Full list of PRAF peptides identied.
	Samples				35S::GFP-BASL		BASLp::GFP
	protein	description	pr. Loge	% of coverage	Count of sequence		Count of sequence
	sp|GFP_AEQVI|	Green fluorescent protein;	-2464.8	100+	1442		3483
	AT5G60880.1	BASL:p,	-1446.1	100+	561		0
Known BASL- Interacting Proteins	AT1G31880.1	BRX:p,	-180	71	11		0
	AT2G35600.1	BRXL1:p,	-95.5	39	3		0
	AT3G14000.1	ATBRXL2:p,	-214.9	71	24		0
	AT1G54180.1	BRX-LIKE3:p,	-124.4	39	4		0
	AT5G20540.1	BRXL4:p,	-168.1	90	14		0
PRAF proteins	AT5G19420.1	AT5G19420:p,	-407.5	31	10		0
	AT1G76950.1	PRAF4:p,	-213.5	36	2		0
	AT5G12350.1	AT5G12350:p,	-545	68	30		0

## Sheet: B) Related Peptides in IP-MS
Spectrum	log(e)	log(I)	m+h	delta	z	zeta	retention	pre	start	sequence	end	post	modifications	protein	description	Species	pr. Loge	Sample name
448881	-6	2.9	1226.54	-0.3	3	1	9.71	actk	10	ADGGEEVEHGAR	21	ggtt		AT1G31880.1	BRX:p,	Arabidopsis	-180	35Sp-BASL
448907	-6.3	2.74	1226.54	-0.7	2	0.667	9.71	actk	10	ADGGEEVEHGAR	21	ggtt		AT1G31880.1	BRX:p,	Arabidopsis	-180	35Sp-BASL
449693	-3.5	2.86	1250.61	-0.2	3	0.75	17.1	tqsr	262	HHDSSGLATTPK	273	lssi		AT3G14000.1	ATBRXL2:p, DZC (Disease resistance/zinc finger/chromosome condensation-like ...	Arabidopsis	-214.9	35Sp-BASL
450964	-2.4	2.81	794.379	0.1	2	1	12.99	srek	353	FGETNAR	359	lwwe		AT3G14000.1	ATBRXL2:p, DZC (Disease resistance/zinc finger/chromosome condensation-like ...	Arabidopsis	-214.9	35Sp-BASL
454446	-5.4	2.59	1328.57	756.5	2	1	15.41	nknr	75	SYADSDVASNSGR	87	frya		AT3G14000.1	ATBRXL2:p, DZC (Disease resistance/zinc finger/chromosome condensation-like ...	Arabidopsis	-214.9	35Sp-BASL
455249	-5.3	2.66	1428.71	0.6	2	0.667	15.15	gshk	54	QSKPTPGSSSSNLR	67	kfpd	Q54+Ammonia-loss;	AT2G35600.1	BRXL1:p,	Arabidopsis	-95.5	35Sp-BASL
455486	-2	2.94	2162.06	-3.1	4	1	19.18	ecsr	241	GKGYASSGSLAHQPTTQTQSR	261	hhds		AT3G14000.1	ATBRXL2:p, DZC (Disease resistance/zinc finger/chromosome condensation-like ...	Arabidopsis	-214.9	35Sp-BASL
455519	-13	2.65	2162.06	0.1	3	0.75	19.18	ecsr	241	GKGYASSGSLAHQPTTQTQSR	261	hhds		AT3G14000.1	ATBRXL2:p, DZC (Disease resistance/zinc finger/chromosome condensation-like ...	Arabidopsis	-214.9	35Sp-BASL
456185	-2.4	3.03	1187.66	1.6	2	0.667	20.1	mear	119	LKGISSGEATPK	130	sasg		AT5G20540.1	BRXL4:p,	Arabidopsis	-168.1	35Sp-BASL
456260	-9.3	2.68	1995.91	-0.2	3	1	17.6	gayr	47	HCTPCTAAQGQGQGQGPIK	65	nnps	C48+Carbamidomethyl; C51+Carbamidomethyl;	AT5G20540.1	BRXL4:p,	Arabidopsis	-168.1	35Sp-BASL
457064	-7.2	2.62	2896.34	-1.9	4	1	17.79	gayr	47	HCTPCTAAQGQGQGQGPIKNNPSSSSVK	74	sdfe	C48+Carbamidomethyl; C51+Carbamidomethyl;	AT5G20540.1	BRXL4:p,	Arabidopsis	-168.1	35Sp-BASL
457363	-7.4	2.69	1540.75	-1	3	1	18.4	qstk	227	NGPATPPLNKECSR	240	gkgy	C238+Carbamidomethyl;	AT3G14000.1	ATBRXL2:p, DZC (Disease resistance/zinc finger/chromosome condensation-like ...	Arabidopsis	-214.9	35Sp-BASL
458039	-8.4	2.79	1976.94	-0.6	3	1	20.8	srgk	243	GYASSGSLAHQPTTQTQSR	261	hhds		AT3G14000.1	ATBRXL2:p, DZC (Disease resistance/zinc finger/chromosome condensation-like ...	Arabidopsis	-214.9	35Sp-BASL
461975	-8.6	2.94	2130.98	1.1	3	0.75	25	ggsk	20	KQEEDEEEEDRVIETPR	36	skqi		AT3G14000.1	ATBRXL2:p, DZC (Disease resistance/zinc finger/chromosome condensation-like ...	Arabidopsis	-214.9	35Sp-BASL
463909	-7.6	2.82	3145.45	321.4	4	0.8	24.2	actk	10	QLNTNNGGSKKQEEDEEEEDRVIETPR	36	skqi	N12+Deamidated;	AT3G14000.1	ATBRXL2:p, DZC (Disease resistance/zinc finger/chromosome condensation-like ...	Arabidopsis	-214.9	35Sp-BASL
463909	-7.6	2.82	3145.45	321.4	4	0.8	24.2	actk	10	QLNTNNGGSKKQEEDEEEEDRVIETPR	36	skqi	N14+Deamidated;	AT3G14000.1	ATBRXL2:p, DZC (Disease resistance/zinc finger/chromosome condensation-like ...	Arabidopsis	-214.9	35Sp-BASL
470487	-2.7	2.84	2581.2	388.2	3	0.75	29.27	tppr	222	SEDENAKVEYHPEDTPATPPLNK	244	erlp		AT5G20540.1	BRXL4:p,	Arabidopsis	-168.1	35Sp-BASL
470520	-5.9	2.85	1110.58	0.3	2	1	23.78	qsvk	249	DSPVTPPLER	258	erph		AT1G54180.1	BRX-LIKE3:p,	Arabidopsis	-124.4	35Sp-BASL
472314	-4	2.9	2594.17	-0.7	3	0.75	23.96	actk	10	QLNTNNGGSTREEDEEHGVIGTPR	33	tkqa	N15+Deamidated; Q10+Ammonia-loss;	AT1G54180.1	BRX-LIKE3:p,	Arabidopsis	-124.4	35Sp-BASL
472433	-4.2	2.86	3129.41	327.9	4	0.8	24.2	actk	10	QLNTNNGGSKKQEEDEEEEDRVIETPR	36	skqi	N15+Deamidated; Q21+Deamidated; Q10+Ammonia-loss;	AT3G14000.1	ATBRXL2:p, DZC (Disease resistance/zinc finger/chromosome condensation-like ...	Arabidopsis	-214.9	35Sp-BASL
472563	-2.9	2.54	3129.41	646.1	4	0.8	24.2	actk	10	QLNTNNGGSKKQEEDEEEEDRVIETPR	36	skqi	N15+Deamidated; Q21+Deamidated; Q10+Ammonia-loss;	AT3G14000.1	ATBRXL2:p, DZC (Disease resistance/zinc finger/chromosome condensation-like ...	Arabidopsis	-214.9	35Sp-BASL
473256	-5.4	2.97	1338.63	-0.4	3	1	30.58	rfsr	171	EMFDKWQAQR	180	wwge		AT1G31880.1	BRX:p,	Arabidopsis	-180	35Sp-BASL
475572	-8.2	2.91	2030.03	-1.5	2	1	26.42	lygr	90	SNSSITATAAVAATQQQQPR	109	vwgk		AT5G20540.1	BRXL4:p,	Arabidopsis	-168.1	35Sp-BASL
475586	-6.6	2.26	2030.03	-0.6	3	1	26.42	lygr	90	SNSSITATAAVAATQQQQPR	109	vwgk		AT5G20540.1	BRXL4:p,	Arabidopsis	-168.1	35Sp-BASL
483227	-2.3	2.72	1320.72	-0.1	3	1	29.54	kqik	42	SLTSQIKDMAVK	53	asga		AT3G14000.1	ATBRXL2:p, DZC (Disease resistance/zinc finger/chromosome condensation-like ...	Arabidopsis	-214.9	35Sp-BASL
489160	-2.5	2.68	1031.51	1.1	2	1	30.03	tnar	360	LWWEQNR	366	ariq		AT3G14000.1	ATBRXL2:p, DZC (Disease resistance/zinc finger/chromosome condensation-like ...	Arabidopsis	-214.9	35Sp-BASL
494592	-3.2	2.86	2367.02	846.2	3	0.75	36.15	[	1	MFSCIACTKADGGEEVEHGAR	21	ggtt	C4+Carbamidomethyl; C7+Carbamidomethyl; M1+Acetyl;	AT1G31880.1	BRX:p,	Arabidopsis	-180	35Sp-BASL
503514	-2.7	2.97	3669.77	277.1	4	0.8	39.28	klsr	212	QAFPLPTPPRSEDENAKVEYHPEDTPATPPLNK	244	erlp	N226+Deamidated; Q212+Ammonia-loss;	AT5G20540.1	BRXL4:p,	Arabidopsis	-168.1	35Sp-BASL
513054	-5	3.18	2212.08	453.9	3	1	47.82	qaqr	181	WWGENYDKIVELYNVQR	197	fnrq		AT1G31880.1	BRX:p,	Arabidopsis	-180	35Sp-BASL
521393	-14.5	2.65	3661.79	0.6	3	1	58.54	qaqk	185	WWAENFDKVMELYNVQQFNQQSVPLPTPPR	214	sedg		AT3G14000.1	ATBRXL2:p, DZC (Disease resistance/zinc finger/chromosome condensation-like ...	Arabidopsis	-214.9	35Sp-BASL
532001	-8.9	3.13	1226.54	-0.5	3	1	9.71	actk	10	ADGGEEVEHGAR	21	ggtt		AT1G31880.1	BRX:p,	Arabidopsis	-180	35Sp-BASL
532024	-5.7	2.85	1226.54	-0.7	2	0.667	9.71	actk	10	ADGGEEVEHGAR	21	ggtt		AT1G31880.1	BRX:p,	Arabidopsis	-180	35Sp-BASL
532844	-4	2.86	1250.61	-0.6	3	0.75	17.1	tqsr	262	HHDSSGLATTPK	273	lssi		AT3G14000.1	ATBRXL2:p, DZC (Disease resistance/zinc finger/chromosome condensation-like ...	Arabidopsis	-214.9	35Sp-BASL
534046	-2.5	2.82	794.379	-0.1	2	1	12.99	srek	353	FGETNAR	359	lwwe		AT3G14000.1	ATBRXL2:p, DZC (Disease resistance/zinc finger/chromosome condensation-like ...	Arabidopsis	-214.9	35Sp-BASL
534188	-5.7	3.15	1446.72	697.4	3	1	15.15	gshk	54	QSKPTPGSSSSNLR	67	kfpd	Q54+Deamidated;	AT2G35600.1	BRXL1:p,	Arabidopsis	-95.5	35Sp-BASL
537581	-5.1	2.57	1328.57	0.6	2	1	15.41	nknr	75	SYADSDVASNSGR	87	frya		AT3G14000.1	ATBRXL2:p, DZC (Disease resistance/zinc finger/chromosome condensation-like ...	Arabidopsis	-214.9	35Sp-BASL
538320	-2.8	2.63	1428.71	0.6	2	0.667	15.15	gshk	54	QSKPTPGSSSSNLR	67	kfpd	Q54+Ammonia-loss;	AT2G35600.1	BRXL1:p,	Arabidopsis	-95.5	35Sp-BASL
538617	-2.1	2.88	2162.06	-0.2	4	1	19.18	ecsr	241	GKGYASSGSLAHQPTTQTQSR	261	hhds		AT3G14000.1	ATBRXL2:p, DZC (Disease resistance/zinc finger/chromosome condensation-like ...	Arabidopsis	-214.9	35Sp-BASL
538631	-11.5	2.65	2162.06	-0.4	3	0.75	19.18	ecsr	241	GKGYASSGSLAHQPTTQTQSR	261	hhds		AT3G14000.1	ATBRXL2:p, DZC (Disease resistance/zinc finger/chromosome condensation-like ...	Arabidopsis	-214.9	35Sp-BASL
539282	-3.3	2.98	1187.66	0.6	2	0.667	20.1	mear	119	LKGISSGEATPK	130	sasg		AT5G20540.1	BRXL4:p,	Arabidopsis	-168.1	35Sp-BASL
539411	-10.3	3.07	1995.91	1.2	3	1	17.6	gayr	47	HCTPCTAAQGQGQGQGPIK	65	nnps	C48+Carbamidomethyl; C51+Carbamidomethyl;	AT5G20540.1	BRXL4:p,	Arabidopsis	-168.1	35Sp-BASL
540239	-4.1	2.34	2897.33	5.9	4	1	17.79	gayr	47	HCTPCTAAQGQGQGQGPIKNNPSSSSVK	74	sdfe	C48+Carbamidomethyl; C51+Carbamidomethyl; Q57+Deamidated;	AT5G20540.1	BRXL4:p,	Arabidopsis	-168.1	35Sp-BASL
541234	-10.9	2.79	1976.94	-0.6	3	1	20.8	srgk	243	GYASSGSLAHQPTTQTQSR	261	hhds		AT3G14000.1	ATBRXL2:p, DZC (Disease resistance/zinc finger/chromosome condensation-like ...	Arabidopsis	-214.9	35Sp-BASL
545136	-5.2	2.69	2130.98	-1.6	3	0.75	25	ggsk	20	KQEEDEEEEDRVIETPR	36	skqi		AT3G14000.1	ATBRXL2:p, DZC (Disease resistance/zinc finger/chromosome condensation-like ...	Arabidopsis	-214.9	35Sp-BASL
545184	-5.4	2.91	2130.98	1.2	4	1	25	ggsk	20	KQEEDEEEEDRVIETPR	36	skqi		AT3G14000.1	ATBRXL2:p, DZC (Disease resistance/zinc finger/chromosome condensation-like ...	Arabidopsis	-214.9	35Sp-BASL
546901	-4.9	2.86	1736.85	0.2	3	1	25.79	mesr	111	LKGISSEEGTPTSMSGR	127	tesi		AT1G54180.1	BRX-LIKE3:p,	Arabidopsis	-124.4	35Sp-BASL
547360	-4.7	3.03	1179.59	2.1	2	1	23.24	svak	296	TETSSIDASIR	306	ssss		AT5G20540.1	BRXL4:p,	Arabidopsis	-168.1	35Sp-BASL
552047	-5.1	2.92	1121.5	1.1	2	1	26.12	stpk	102	IWGNEMESR	110	lkgi		AT1G54180.1	BRX-LIKE3:p,	Arabidopsis	-124.4	35Sp-BASL
555789	-2.3	2.91	3128.43	1.6	4	0.8	24.2	actk	10	QLNTNNGGSKKQEEDEEEEDRVIETPR	36	skqi	Q21+Deamidated; Q10+Ammonia-loss;	AT3G14000.1	ATBRXL2:p, DZC (Disease resistance/zinc finger/chromosome condensation-like ...	Arabidopsis	-214.9	35Sp-BASL
556728	-7.5	3.06	1338.63	0.7	2	0.667	30.58	rfsr	171	EMFDKWQAQR	180	wwge		AT1G31880.1	BRX:p,	Arabidopsis	-180	35Sp-BASL
558824	-6	2.89	2030.03	0	3	1	26.42	lygr	90	SNSSITATAAVAATQQQQPR	109	vwgk		AT5G20540.1	BRXL4:p,	Arabidopsis	-168.1	35Sp-BASL
564297	-7	2.68	2109.99	2.6	2	1	26.42	lygr	90	SNSSITATAAVAATQQQQPR	109	vwgk	S90+Phospho;	AT5G20540.1	BRXL4:p,	Arabidopsis	-168.1	35Sp-BASL
564297	-7	2.68	2109.99	2.6	2	1	26.42	lygr	90	SNSSITATAAVAATQQQQPR	109	vwgk	S92+Phospho;	AT5G20540.1	BRXL4:p,	Arabidopsis	-168.1	35Sp-BASL
564297	-7	2.68	2109.99	2.6	2	1	26.42	lygr	90	SNSSITATAAVAATQQQQPR	109	vwgk	S93+Phospho;	AT5G20540.1	BRXL4:p,	Arabidopsis	-168.1	35Sp-BASL
566431	-2.6	2.77	1320.72	0	3	1	29.54	kqik	42	SLTSQIKDMAVK	53	asga		AT3G14000.1	ATBRXL2:p, DZC (Disease resistance/zinc finger/chromosome condensation-like ...	Arabidopsis	-214.9	35Sp-BASL
576713	-3.5	3.17	1798.97	1.8	3	0.75	37.37	asgr	136	NRVDPIVFVEEKEPK	150	ewva		AT5G20540.1	BRXL4:p,	Arabidopsis	-168.1	35Sp-BASL
577556	-11.8	2.96	2367.02	0	3	0.75	36.15	[	1	MFSCIACTKADGGEEVEHGAR	21	ggtt	C4+Carbamidomethyl; C7+Carbamidomethyl; M1+Acetyl;	AT1G31880.1	BRX:p,	Arabidopsis	-180	35Sp-BASL
593621	-3.5	2.75	4114.76	6.6	4	1	44.05	kghr	70	SFPDYDNASEGVPYPFMGGSAGSTPAWDFTNSSHHPAGR	108	lesk	N100+Deamidated;	AT1G31880.1	BRX:p,	Arabidopsis	-180	35Sp-BASL
595130	-4.6	3.19	2212.08	-0.1	3	1	47.82	qaqr	181	WWGENYDKIVELYNVQR	197	fnrq		AT1G31880.1	BRX:p,	Arabidopsis	-180	35Sp-BASL
536162	-5	2.65	1540.71	-2.6	2	1	16.5	dasr	148	ELTSSSPSSSSASASR	163	ghss		AT1G76950.1	PRAF1:p, Regulator of chromosome condensation (RCC1) family with ...	Arabidopsis	-213.5	35Sp-BASL
542793	-4.8	2.72	1086.59	0.7	2	1	19.5	atpk	787	LAQAPSGISSR	797	svsp		AT1G76950.1	PRAF1:p, Regulator of chromosome condensation (RCC1) family with ...	Arabidopsis	-213.5	35Sp-BASL
448601	-3	2.61	1121.56	-0.6	3	0.75	16.41	tglk	126	ALISHCHQR	134	nrrt	C131+Carbamidomethyl;	AT5G12350.1	AT5G12350:p, Regulator of chromosome condensation (RCC1) family ...	Arabidopsis	-545	35Sp-BASL
448872	-2.8	2.78	746.379	1.5	2	1	13.87	fdsr	754	SDGQLAR	760	fslm		AT5G12350.1	AT5G12350:p, Regulator of chromosome condensation (RCC1) family ...	Arabidopsis	-545	35Sp-BASL
454109	-3.5	3.04	1434.66	-0.3	3	1	19.4	kslk	697	ACMAPNPNKPYR	708	vcdk	C698+Carbamidomethyl; M699+Oxidation;	AT5G12350.1	AT5G12350:p, Regulator of chromosome condensation (RCC1) family ...	Arabidopsis	-545	35Sp-BASL
456914	-6.3	2.85	979.521	0.1	3	1	19.55	atpk	858	FVVDDTKR	865	tndn		AT5G12350.1	AT5G12350:p, Regulator of chromosome condensation (RCC1) family ...	Arabidopsis	-545	35Sp-BASL
457635	-9	2.87	1392.72	-0.3	2	0.667	21	segr	340	LGHGVDSNIQQPK	352	lida		AT5G12350.1	AT5G12350:p, Regulator of chromosome condensation (RCC1) family ...	Arabidopsis	-545	35Sp-BASL
458531	-4.6	2.59	1114.59	-0.2	2	1	17.9	nssr	787	VSPIPSGSSQR	797	galn		AT5G12350.1	AT5G12350:p, Regulator of chromosome condensation (RCC1) family ...	Arabidopsis	-545	35Sp-BASL
460755	-3.8	2.83	1070.53	0.5	2	1	20.66	nrgr	1057	VYEQYNVR	1064	mvdk		AT5G12350.1	AT5G12350:p, Regulator of chromosome condensation (RCC1) family ...	Arabidopsis	-545	35Sp-BASL
461210	-12.9	2.98	2250.07	2.2	4	0.8	27.77	slsr	734	RGSINQGSDPIDKDDKFDSR	753	sdgq		AT5G12350.1	AT5G12350:p, Regulator of chromosome condensation (RCC1) family ...	Arabidopsis	-545	35Sp-BASL
463583	-6.5	2.99	1246.63	1.7	2	1	22.46	dtkr	866	TNDNLSQEVVK	876	lrsq		AT5G12350.1	AT5G12350:p, Regulator of chromosome condensation (RCC1) family ...	Arabidopsis	-545	35Sp-BASL
467882	-8.2	2.86	1347.67	-0.1	2	1	25.87	kqlk	904	EALAITNEETTR	915	ckaa		AT5G12350.1	AT5G12350:p, Regulator of chromosome condensation (RCC1) family ...	Arabidopsis	-545	35Sp-BASL
476755	-12.4	3.03	1389.68	-3.1	2	1	26.42	rtvk	947	SPPSLNSFGSSPGR	960	idpf		AT5G12350.1	AT5G12350:p, Regulator of chromosome condensation (RCC1) family ...	Arabidopsis	-545	35Sp-BASL
476822	-6.1	2.9	1054.53	-0.9	2	1	27.6	askk	816	FFSASVPGSR	825	ivsr		AT5G12350.1	AT5G12350:p, Regulator of chromosome condensation (RCC1) family ...	Arabidopsis	-545	35Sp-BASL
478612	-10.7	2.85	1584.66	1.6	2	1	28.49	lvtk	326	QGESFSWGEESEGR	339	lghg		AT5G12350.1	AT5G12350:p, Regulator of chromosome condensation (RCC1) family ...	Arabidopsis	-545	35Sp-BASL
478832	-3.1	2.67	1584.66	0.1	2	1	28.49	lvtk	326	QGESFSWGEESEGR	339	lghg		AT5G12350.1	AT5G12350:p, Regulator of chromosome condensation (RCC1) family ...	Arabidopsis	-545	35Sp-BASL
515720	-8.1	3.2	2636.41	380.1	3	1	46.05	llpk	301	ALESTIVLDVQNIACGGQHAVLVTK	325	qges	C315+Carbamidomethyl;	AT5G12350.1	AT5G12350:p, Regulator of chromosome condensation (RCC1) family ...	Arabidopsis	-545	35Sp-BASL
518201	-15	2.88	2109.04	-0.6	3	1	43.69	klhk	581	SFVEEIACGAYHVAVLTSR	599	tevy	C588+Carbamidomethyl;	AT5G12350.1	AT5G12350:p, Regulator of chromosome condensation (RCC1) family ...	Arabidopsis	-545	35Sp-BASL
540095	-2.8	2.93	979.521	0.3	3	1	19.55	atpk	858	FVVDDTKR	865	tndn		AT5G12350.1	AT5G12350:p, Regulator of chromosome condensation (RCC1) family ...	Arabidopsis	-545	35Sp-BASL
540810	-4.9	3.02	1392.72	0.8	3	1	21	segr	340	LGHGVDSNIQQPK	352	lida		AT5G12350.1	AT5G12350:p, Regulator of chromosome condensation (RCC1) family ...	Arabidopsis	-545	35Sp-BASL
540850	-10	3.1	1392.72	1.3	2	0.667	21	segr	340	LGHGVDSNIQQPK	352	lida		AT5G12350.1	AT5G12350:p, Regulator of chromosome condensation (RCC1) family ...	Arabidopsis	-545	35Sp-BASL
541758	-3.8	2.63	1114.59	0.1	2	1	17.9	nssr	787	VSPIPSGSSQR	797	galn		AT5G12350.1	AT5G12350:p, Regulator of chromosome condensation (RCC1) family ...	Arabidopsis	-545	35Sp-BASL
546664	-11.1	2.98	2330.04	-0.1	4	0.8	27.77	slsr	734	RGSINQGSDPIDKDDKFDSR	753	sdgq	S736+Phospho;	AT5G12350.1	AT5G12350:p, Regulator of chromosome condensation (RCC1) family ...	Arabidopsis	-545	35Sp-BASL
546843	-7.3	2.95	1246.63	1	2	1	22.46	dtkr	866	TNDNLSQEVVK	876	lrsq		AT5G12350.1	AT5G12350:p, Regulator of chromosome condensation (RCC1) family ...	Arabidopsis	-545	35Sp-BASL
551196	-6.7	3.06	1347.67	-2.4	2	1	25.87	kqlk	904	EALAITNEETTR	915	ckaa		AT5G12350.1	AT5G12350:p, Regulator of chromosome condensation (RCC1) family ...	Arabidopsis	-545	35Sp-BASL
559949	-8.6	2.61	1389.68	726.1	2	1	26.42	rtvk	947	SPPSLNSFGSSPGR	960	idpf		AT5G12350.1	AT5G12350:p, Regulator of chromosome condensation (RCC1) family ...	Arabidopsis	-545	35Sp-BASL
560143	-12.2	2.88	1389.68	-1.6	2	1	26.42	rtvk	947	SPPSLNSFGSSPGR	960	idpf		AT5G12350.1	AT5G12350:p, Regulator of chromosome condensation (RCC1) family ...	Arabidopsis	-545	35Sp-BASL
561808	-8.2	2.77	1584.66	0.8	2	1	28.49	lvtk	326	QGESFSWGEESEGR	339	lghg		AT5G12350.1	AT5G12350:p, Regulator of chromosome condensation (RCC1) family ...	Arabidopsis	-545	35Sp-BASL
571204	-8.3	2.98	1471.8	0	2	1	31.02	sppr	843	STTPTPTLSGLATPK	857	fvvd		AT5G12350.1	AT5G12350:p, Regulator of chromosome condensation (RCC1) family ...	Arabidopsis	-545	35Sp-BASL
597691	-4.6	3.2	2636.41	-0.8	3	1	46.05	llpk	301	ALESTIVLDVQNIACGGQHAVLVTK	325	qges	C315+Carbamidomethyl;	AT5G12350.1	AT5G12350:p, Regulator of chromosome condensation (RCC1) family ...	Arabidopsis	-545	35Sp-BASL
599112	-8.2	3.19	2746.37	0.5	3	1	45.06	near	1005	NEKEWVEQDEPGVYITLTALAGGAR	1029	dlkr		AT5G12350.1	AT5G12350:p, Regulator of chromosome condensation (RCC1) family ...	Arabidopsis	-545	35Sp-BASL
600149	-15	2.88	2109.04	0.2	3	1	43.69	klhk	581	SFVEEIACGAYHVAVLTSR	599	tevy	C588+Carbamidomethyl;	AT5G12350.1	AT5G12350:p, Regulator of chromosome condensation (RCC1) family ...	Arabidopsis	-545	35Sp-BASL
451782	-3.2	2.98	1387.71	-1.6	3	0.75	17	segr	344	LGHGVDSNVQHPK	356	lida		AT5G19420.1	AT5G19420:p,	Arabidopsis	-407.5	35Sp-BASL
456316	-2.9	2.85	946.495	0.3	2	1	19.65	vmlr	883	SQVENLTR	890	kaql		AT5G19420.1	AT5G19420:p,	Arabidopsis	-407.5	35Sp-BASL
456747	-11.1	2.94	1305.63	0.1	2	0.667	15	gsyr	1006	QQANHAAEAINR	1017	istr	Q1006+Ammonia-loss;	AT5G19420.1	AT5G19420:p,	Arabidopsis	-407.5	35Sp-BASL
494848	-2.3	2.87	1229.71	-0.7	3	1	29.08	pvtr	21	DIEQAITALKK	31	gayl		AT5G19420.1	AT5G19420:p,	Arabidopsis	-407.5	35Sp-BASL
498376	-9.9	3.06	1504.74	-1	2	1	35.59	dtkr	870	SNDNLSQEVVMLR	882	sqve		AT5G19420.1	AT5G19420:p,	Arabidopsis	-407.5	35Sp-BASL
534942	-4.2	3	1387.71	-1.7	3	0.75	17	segr	344	LGHGVDSNVQHPK	356	lida		AT5G19420.1	AT5G19420:p,	Arabidopsis	-407.5	35Sp-BASL
539438	-2.5	2.78	946.495	0.6	2	1	19.65	vmlr	883	SQVENLTR	890	kaql		AT5G19420.1	AT5G19420:p,	Arabidopsis	-407.5	35Sp-BASL
539900	-13.4	3.02	1305.63	0.6	2	0.667	15	gsyr	1006	QQANHAAEAINR	1017	istr	Q1006+Ammonia-loss;	AT5G19420.1	AT5G19420:p,	Arabidopsis	-407.5	35Sp-BASL
570437	-3.5	2.78	2823.33	-0.5	3	1	34.55	rtvk	951	SPSLNSFGSSPDYAAPSSNTLNRPNSR	977	etds		AT5G19420.1	AT5G19420:p,	Arabidopsis	-407.5	35Sp-BASL
587482	-3.6	3.11	992.523	0.1	2	1	35.72	qlar	765	FSLLEPMR	772	qvds		AT5G19420.1	AT5G19420:p,	Arabidopsis	-407.5	35Sp-BASL
