# Supplementary material for: Connected function of PRAF/RLD and GNOM in membrane trafficking controls intrinsic cell polarity in plants
Source: Nat Commun. 2022 Jan 10;13:7. doi: 10.1038/s41467-021-27748-w (PMC8748900; doi:10.1038/s41467-021-27748-w)
Supplement: Supplementary file 6 — Source Data [file 41467_2021_27748_MOESM6_ESM.xlsx]

## Sheet: Figure 2
Figure 2b, 2c
	Figure 2b
	Wild type	praf4c;5c;8c;9c	praf4t;5c;8c;9c	basl-2	basl-2; praf4c;5c;8c;9c
	0.361905	0.7	0.628975	0.603306	0.616667
	0.352381	0.614679	0.684375	0.604027	0.607143
	0.317647	0.611111	0.589812	0.577778	0.55
	0.409524	0.506494	0.764706	0.5625	0.643678
	0.472727	0.557377	0.666667	0.634483	0.597015
	0.4	0.711111	0.633333	0.508065	0.673333
	0.357143	0.589474	0.677419	0.552	0.551724
	0.373737	0.6	0.69279	0.6	0.619048
	0.330097	0.628319	0.689441	0.581818	0.711712
	0.412371	0.603175	0.62069	0.60177	0.714286
	0.388889	0.607143		0.553846	0.721774
	0.298969	0.5		0.606299	0.72093
	0.413793	0.611765		0.52459	0.590361
	0.325203	0.531915		0.649635	0.708661
	0.39	0.594203		0.606667
	0.415254			0.610687
				0.557377
				0.557377
				0.512
				0.548148
				0.602649
				0.587156
				0.610619
	Figure 2c
	Wild type	praf4c;5c;8c;9c	praf4t;5c;8c;9c	basl-2	basl-2; praf4c;5c;8c;9c
	0.593819	0.907482	0.673125	0.814418	0.617948
	0.606904	0.681383	1	0.651308	0.990961
	0.68482	0.93195	0.826827	0.936149	0.87339
	0.701052	0.750539	0.498957	0.764707	0.851369
	0.42177	0.943803	0.860168	0.905036	0.997094
	0.458617	0.49765	0.899975	0.936733	0.894104
	0.556738	0.831844	0.497225	0.752431	0.257028
	0.497015	0.475565	0.613564	0.575818	0.148717
	0.773646	0.954927	0.849458	0.741866	0.971432
	0.365357	0.656621	0.783364	0.972004	0.653642
	0.635633	0.833969	0.808423	0.912057	0.740677
	0.608388	0.459537	0.739815	0.8	0.765104
	0.364337	0.700321	0.714414	0.812509	0.919561
	0.538555	0.948384	0.919432	0.591189	0.929224
	0.546032	0.982233	0.701219	0.784844	0.903414
	0.601598	0.595506	0.795338	0.587265	0.772069
	0.849927	0.792571	0.650168	0.636662	0.951441
	0.425443	0.561039	0.78906	0.589562	0.417778
	0.362915	0.790382	0.539981	0.736513	0.70833
	0.637671	0.576155	0.922057	0.950663	0.335651
	0.34295	0.857937	0.825986	0.83334	0.546377
	0.486005	0.900925	0.549063	0.759419	0.587483
	0.644042	0.514144	0.465347	0.638427	0.869714
	0.518591	0.890123	0.884311	0.676582	0.795522
	0.548254	0.556946	0.76967	0.737712	0.646916
	0.808153	0.371952	0.703271	0.585021	0.54479
	0.308075	0.754104	0.886552	0.875006	0.502319
	0.478802	0.89302	0.8897	0.824222	0.770061
	0.630327	0.912389	0.818266	0.704629	0.760705
	0.496417	0.902021	0.987199	0.87501	0.570158
		0.944572	0.930846	0.882928	0.996256
		0.960914	0.892579	0.743808	0.817174
		0.665514	0.929777	0.808361	0.756826
		0.906585	0.320297	0.747158	0.828012
		0.62016	0.681124	0.779379	0.58765
		0.677409			0.615387
		0.773138			0.447528
		0.837445			0.577742
		0.832152			0.948614
		0.962583			0.609846
		0.61478			0.781849
		0.886357			0.618031
		0.619379			0.840579
		0.569163			0.666657
					0.963244
Figure 2b, 2c
	Figure 2b
	Wild type	praf4c;5c;8c;9c	praf4t;5c;8c;9c	basl-2	basl-2; praf4c;5c;8c;9c
	0.361905	0.7	0.628975	0.603306	0.616667
	0.352381	0.614679	0.684375	0.604027	0.607143
	0.317647	0.611111	0.589812	0.577778	0.55
	0.409524	0.506494	0.764706	0.5625	0.643678
	0.472727	0.557377	0.666667	0.634483	0.597015
	0.4	0.711111	0.633333	0.508065	0.673333
	0.357143	0.589474	0.677419	0.552	0.551724
	0.373737	0.6	0.69279	0.6	0.619048
	0.330097	0.628319	0.689441	0.581818	0.711712
	0.412371	0.603175	0.62069	0.60177	0.714286
	0.388889	0.607143		0.553846	0.721774
	0.298969	0.5		0.606299	0.72093
	0.413793	0.611765		0.52459	0.590361
	0.325203	0.531915		0.649635	0.708661
	0.39	0.594203		0.606667
	0.415254			0.610687
				0.557377
				0.557377
				0.512
				0.548148
				0.602649
				0.587156
				0.610619
	Figure 2c
	Wild type	praf4c;5c;8c;9c	praf4t;5c;8c;9c	basl-2	basl-2; praf4c;5c;8c;9c
	0.593819	0.907482	0.673125	0.814418	0.617948
	0.606904	0.681383	1	0.651308	0.990961
	0.68482	0.93195	0.826827	0.936149	0.87339
	0.701052	0.750539	0.498957	0.764707	0.851369
	0.42177	0.943803	0.860168	0.905036	0.997094
	0.458617	0.49765	0.899975	0.936733	0.894104
	0.556738	0.831844	0.497225	0.752431	0.257028
	0.497015	0.475565	0.613564	0.575818	0.148717
	0.773646	0.954927	0.849458	0.741866	0.971432
	0.365357	0.656621	0.783364	0.972004	0.653642
	0.635633	0.833969	0.808423	0.912057	0.740677
	0.608388	0.459537	0.739815	0.8	0.765104
	0.364337	0.700321	0.714414	0.812509	0.919561
	0.538555	0.948384	0.919432	0.591189	0.929224
	0.546032	0.982233	0.701219	0.784844	0.903414
	0.601598	0.595506	0.795338	0.587265	0.772069
	0.849927	0.792571	0.650168	0.636662	0.951441
	0.425443	0.561039	0.78906	0.589562	0.417778
	0.362915	0.790382	0.539981	0.736513	0.70833
	0.637671	0.576155	0.922057	0.950663	0.335651
	0.34295	0.857937	0.825986	0.83334	0.546377
	0.486005	0.900925	0.549063	0.759419	0.587483
	0.644042	0.514144	0.465347	0.638427	0.869714
	0.518591	0.890123	0.884311	0.676582	0.795522
	0.548254	0.556946	0.76967	0.737712	0.646916
	0.808153	0.371952	0.703271	0.585021	0.54479
	0.308075	0.754104	0.886552	0.875006	0.502319
	0.478802	0.89302	0.8897	0.824222	0.770061
	0.630327	0.912389	0.818266	0.704629	0.760705
	0.496417	0.902021	0.987199	0.87501	0.570158
		0.944572	0.930846	0.882928	0.996256
		0.960914	0.892579	0.743808	0.817174
		0.665514	0.929777	0.808361	0.756826
		0.906585	0.320297	0.747158	0.828012
		0.62016	0.681124	0.779379	0.58765
		0.677409			0.615387
		0.773138			0.447528
		0.837445			0.577742
		0.832152			0.948614
		0.962583			0.609846
		0.61478			0.781849
		0.886357			0.618031
		0.619379			0.840579
		0.569163			0.666657
					0.963244

## Sheet: Figure 3
Figure 3f, 3h
	Figure 3f
	Wild type	basl-2
	3.01192	1.46204
	2.01432	1.20002
	1.85061	2.02434
	2.6279	1.59417
	1.81148	1.72255
	2.25279	2.2644
	2.13049	1.18479
	4.07804	1.2073
	1.77534	1.63531
	2.1114	1.05759
	2.52648	1.65734
	4.72996	1.05452
	4.54861	1.50628
	3.57784	1.04252
	2.83469	1.05858
		1.70919
	Figure 3h
	PRAF8	myr-PRAF8
	3	0
	1	0
	0	0
	0	0
	0	0
	0	1
	11	0
	15	0
	23	0
	1	2
	3	0
	0	0
	0	0
	1	0
	0	0
	1	0
	1	2
	0	0
	0	0
	0	0
	4	0
	1	0
	2	0
	0	0
	0	0
	0	0
	0	0
	0	0
	1	0
	0	0
	1	0
	5	0
	2	0
	20	0
	5	0
	0	0
	0	0
	4
	1
	5
	2
	6
	5
	3
	3
	3
	2
	27

## Sheet: Figure 4
Figure 4d		PCC value co-localization with PRAF8
		RabC1	RabE1d	RabF2b	ST(a)	ST(b)	VAMP721(a)	VAMP721(b)
		0.73	0.55	0.61	0.62	-0.1	0.81	-0.32
		0.71	0.25	0.55	0.6	-0.26	0.77	-0.03
		0.69	0.5	0.66	0.69	-0.14	0.81	0.18
		0.71	0.57	0.78	0.73	-0.15	0.69	0.18
		0.66	0.51	0.61	0.77	-0.23	0.69	0.13
		0.7	0.48	0.4	0.74	-0.24	0.77	0.21
		0.78	0.62	0.45	0.76	-0.24	0.8	0.22
		0.71	0.38	0.72	0.74	-0.21	0.78	-0.03
		0.68	0.63	0.53	0.75	-0.16	0.74	0.02
		0.69	0.44	0.48	0.73	-0.25	0.73	-0.27
		0.76	0.35	0.38	0.62	-0.22	0.8	-0.09
		0.64	0.51	0.63	0.65	-0.17	0.48	-0.2
		0.68	0.38	0.64	0.66	-0.3	0.78	0.04
		0.72	0.11	0.58	0.63	-0.17	0.7	0.09
		0.71	0.33	0.51	0.61	-0.35	0.71	-0.23
		0.61	0.43	0.66	0.65	-0.05	0.66	0.16
		0.71	0.08	0.58	0.72	-0.11	0.47	-0.15
		0.76	0.6	0.59	0.61	-0.14	0.38	0.19
		0.75	0.63	0.52	0.58	-0.3		-0.07
		0.56	0.61	0.52	0.55	-0.28		-0.1
		0.73	0.59	0.59	0.56	-0.16		-0.02
		0.7	0.48	0.55	0.72	-0.43		-0.24
		0.67	0.59	0.57	0.71	-0.23
		0.7	0.4	0.38	0.79	-0.02
		0.77	0.38	0.37	0.4	-0.15
		0.78	0.69	0.49	0.34	-0.23
		0.76	0.46	0.64	0.48	-0.15
		0.84	0.55	0.69	0.33	-0.2
		0.78	0.81	0.59	0.28	-0.2
		0.78	0.47	0.57	0.35	-0.42
		0.81	0.52	0.63	0.3	-0.03
		0.77	0.7	0.56	0.18	-0.19
		0.71	0.46	0.52	0.3	-0.3
		0.76	0.5	0.47	0.12	-0.34
		0.73	0.12	0.65	0.48	-0.29
		0.76	0.44	0.78	0.48	-0.11
		0.72	-0.02	0.68	0.4	-0.04
		0.64	-0.29	0.68	0.05	-0.22
		0.61	0.18	0.6	0.27	-0.37
		0.56	-0.13	0.66	0.03
					0.16
					0.39
					0.03
					0.4
					0.35
					0.1
					0.14
					0.05
					0.46
					0.17
					0.07
					0.47
					0.3
					0.27
					0.44
					0.07
					0.02
					0.08
					0.2
					0.03
					0.44

## Sheet: Figure 5
Figure 5d, 5e
	Figure 5d
	praf4t;5c;8c;9c	gnom	praf4t;5c;8c;9c; gnomT	basl-2; gnom
	0.628975	0.614458	0.615819	0.662037
	0.684375	0.532189	0.63871	0.590308
	0.589812	0.508333	0.525714	0.637255
	0.764706	0.693878	0.576087	0.572093
	0.666667	0.734513	0.637681	0.606897
	0.633333	0.742331	0.65812	0.557576
	0.677419	0.725275	0.512397	0.581921
	0.69279	0.634146	0.551948	0.584071
	0.689441	0.609091	0.585526	0.733333
	0.62069	0.535211	0.59893	0.653179
		0.63035	0.634259
		0.625	0.525773
		0.605128
		0.729323
		0.722222
		0.687225
	Figure 5e
	praf4t;5c;8c;9c	gnom	praf4t;5c;8c;9c; gnomT	basl-2; gnom
	0.792602	0.979272	0.78655	0.895028
	0.647377	0.922195	0.743685	0.708669
	0.796339	0.865725	0.85575	0.746181
	0.864707	0.821446	0.953014	0.91994
	0.564897	0.885306	0.59296	0.93858
	0.729667	0.979746	0.929182	0.977212
	0.615289	0.912387	0.986753	0.590541
	0.653912	0.828997	0.946037	0.926778
	0.845651	0.817979	0.933362	0.893769
	0.860174	0.55309	0.77382	0.668648
	0.765366	0.955778	0.63118	0.68144
	0.958423	0.662337	0.601689	0.766854
	0.932843	0.698205	0.921664	0.689434
	0.731655		0.984432	0.962567
	0.843837		0.955732
	0.759853		0.811081
			0.659964
			0.921055

## Sheet: Figure 6
Figure 6d
	IP: anti-Myc						IP: anti-GFP					Input: anti-GFP

## Sheet: Figure 7
Figure 7c, 7d, 7f
	Figure 7c
	5-min			10-min			15-min			30-min			40-min
	Wild type	praf4t;5c;8c;9c	gnom	Wild type	praf4t;5c;8c;9c	gnom	Wild type	praf4t;5c;8c;9c	gnom	Wild type	praf4t;5c;8c;9c	gnom	Wild type	praf4t;5c;8c;9c	gnom
	4	0	0	1	1	0	13	2	1	6	2	0	3	2	1
	2	0	0	2	0	0	1	0	0	2	0	0	3	2	0
	8	0	0	2	0	0	5	0	0	12	0	0	3	0	1
	2	0	0	2	0	0	2	0	0	2	0	0	3	0	0
	1	0	0	2	0	0	4	0	0	2	0	0	2	0	0
	6	0	0	1	0	0	8	0	0	6	0	0	4	0	0
	6	0	0	11	0	0	3	0	0	2	0	5	1	0	0
	1	0	0	3	0	0	5	0	0	3	1	7	4	0	1
	1	0	0	4	0	0	5	0	0	1	0	0	4	1	1
	4	0	0	1	0	0	4	1	0	1	1	0	12	1	0
	4	0	0	3	0	0	4	1	0	5	2	0	4	0	0
	7	0	0	6	0	0	4	0	0	1	1	0	14	3	0
	1	0	0	1	0	0	3	0	0	1	2	0	1	0	0
	1	0	0	2	0	0	3	0	0	3	0	0	2	0	0
	1	0	0	8	0	0	2	0	0	2	0	0	4	0	0
	0	0	0	7	0	0	5	0	0	5	4	0	5	0	0
	1	0	0	9	0	0	3	0	0	4	0	0	1	0	0
	1	0	0	1	0	0	3	0	0	3		0	4	0	0
	0	1	0	5	0	0	8	0	0	6		0	3	0	0
	0	0	0	3	0	0	2	0	0	1		0	1	0	0
	0	0	0	7	0	0	1	0	0	2			3	4	0
	0	0	0	9	0	0	2	0	3	1			1	1	0
	0	0	0	1	0	0	5	3	0	5			3	0	0
	0	0	0	1	0	0	6	0	0	1			10	0	0
	0	0	0	1	0	0	10	0	0	3			1	0	0
	0	0	0	2	0	0	5	0	0	4			13	0	0
	0	0	0	3	0	0	4	0	0	3			1	0	0
	0	0	0	7	0	0	4	0	0	10			1		0
	0	0	0	8	0	0	5	0	0	3			1		1
	0	0	0	7	0	0	3	0	0	5			1		5
	0	0	0	0	0	0	7	0	0	11			2		0
	0	0	0	0	0	0	9	0	0	3			2		0
	0	0	0	0	0	0	4	0	0	9			6		0
	0	0	0	0	0	0	4	0	0	5			3		0
	0	0	0	0	0	0	2	0	0	5			2		0
	0	0	0	0	0	0	3	0	0	3			4		0
	0	0	0	0	0	0	1	0	0	5			2		0
	0	0	0	0	0	0	1	0	0	7			3		0
	0	0	0	0	0	0	1	0	0	7			8		0
	0	0	0	0	0	0	7	0	0	2			6		0
	0	0	0	0	0	0	8	0	0	0			1		0
	0	0	0	0	0	0	1	0	0	0			3		0
	7	0	0	0	0	0	11	0	0	0			5		0
	6	0	0	0	0	5	9	0	0	0			1		0
	2	0	0	0	0	1	7	0	0	0			4		0
	5	0	0	0	0	2	4	1	0	0			5		0
	2	0	0	0	0	0	8	0	0	0			3		0
	1	0	0	0	0	0	9	0	0	0			5
	5	0	0	0	0	0	10	0	0	0			7
	2	0	0	0	0	0	1	0	0	0			5
	7	0	0	0	0	0	1	0	0	0			3
	2	0	0	0	0	0	5	0	1	0			2
	1	0	0	0	0	0	1	0	0	0			3
	3	0	0		0	0	0	0	0	0			2
	2	0	0		0	0	0	0	0	0			2
	1	0	0		0	0	0	0	0	0			5
	0	0	0		0	0	0	0	0	0			0
	0	0	0		0	0	0	0	0	0			0
	0	0	0		0	0	0	0	0	0			0
	0	0	0		0	0	0	0	0				0
	0	0	0		1	0	0	0	0				0
	0	0	0		0	0	0	0	1				0
	0	0	0		0	0	0	0	0				0
	0	0			0	0	0	0	0				0
	0	0			0	0	0		0				0
	0	0			0	0	0		0				0
	0	0			0	0	0		0				0
	0	0			0	1	0		0				0
	0	0			1	1	0		0				0
	0	0			1	2	0		0				0
	0	0			0	5	0		0				0
	0	0			0	0	0		0				0
	0	0			0	0	0		0				0
	0	0			0	1	0		0				0
	0	0			1	1	0		0				0
	0	0			1	6	0		0				0
	0	0				1	0		0				0
	0	0				1	0		0				0
	0	0				0	0		0
	0	0				0			0
	0	0				0			0
	0	0				0			0
	0	0				0			0
	0	0				0			0
	0	0				0			0
	0	0				1			0
	0					0			0
	0					0			0
	0					0			1
	0					0			0
	0					0			0
	0					0			0
	0					0			0
	0					0			0
	0					0			0
	0					0			0
	0					0			0
	0					0			0
	0					0			0
						0			0
						0			0
						0			0
						0			0
						0			0
						0			0
						0			0
						0			0
						0			0
						0			1
						0			0
						0			2
						0			0
						0			0
						0			0
						0			0
						0			0
						0			0
						0			0
						0			0
						0			0
						0			0
						0			0
						0			0
						0			0
									0
									0
									0
									0
									0
									0
									0
									0
									0
									0
									0
									0
									0
									0
	Figure 7d
	Wild type	praf4t;5c;8c;9c	gnom	BFA 60-min
	1.45	7.85	6.367	9.663
	0.4228	6.758	4.988	6.475
	1.596	7.875	3.151	2.113
	2.054	8.086	4.956	6.259
	1.796	4.008	3.249	18.7
	0.4721	4.465	6.104	9.452
	1.463	5.73	2.593	3.663
	1.207	3.305	7.745	6.626
	0.8359	2.953	2.593	1.628
	4.93	4.078	5.645	5.972
	1.401	9.152	2.1	3.299
	1.803	8.613	2.429	9.195
	0.6676	3.656	2.855	12.44
	4.425	7.102	6.274	3.868
	2.274	3.41	2.364	4.756
	3.183	7.392	3.864	3.025
	0.5123	6.936	3.592	11.81
	1.281	6.146	4.228	2.949
		3.635	4.501	14.57
		3.687	3.273	3.723
		2.932	2.091	3.245
		6.637	4.501	5.632
		3.722	8.365	15.79
		2.809	4.364	3.704
		2.493	3.592	1.604
		3.283	4.092
		3.178	1.773
		1.686	1.637
	Figure 7f
	RabA1e			RabC1			RabD1			RabD2a			RabE1d			RabF2b
	Wild type	praf4t;5c;8c;9c	gnom	Wild type	praf4t;5c;8c;9c	gnom	Wild type	praf4t;5c;8c;9c	gnom	Wild type	praf4t;5c;8c;9c	gnom	Wild type	praf4t;5c;8c;9c	gnom	Wild type	praf4t;5c;8c;9c	gnom
	1.266	1.588	3.695	2.14	0.925	0.528	2.674	0.783	0.153	5.148	0.621	0.618	0.405	0.046	0.381	0.947	0.018	0.982
	2.248	0.34	0.62	2.429	1.909	3.316	1.617	1.235	0.214	2.082	0.637	0.95	2.834	0.046	0.627	0.329	1.898	2.842
	2.351	0.945	0.672	2.834	0.81	1.245	2.363	3.969	1.499	2.082	0.932	1.829	1.041	0.184	1.904	1.132	2.949	1.318
	1.059	0.844	4.083	0.925	0.347	1.056	2.737	1.314	0.673	0.463	0.311	1.853	0.463	0.046	0.022	0.515	0.424	0.672
	0.775	0.87	0.336	1.272	0.231	1.042	1.835	1.208	0.459	3.008	0.556	1.196	2.082	0.092	1.142	1.605	3.078	1.008
	1.86	1.953	3.152	2.024	0.116	1.8	0.466	1.102	2.233	3.991	1.422	0.768	1.388	0.69	0.381	0.247	0.387	0.646
	1.189	0.58	0.568	2.314	0.983	0.257	0.124	0.743	1.101	0.521	0.784	1.156	0.058	0.092	0.829	0.35	0.387	0.155
	0.879	0.857	0.026	4.685	0.405	1.976	0.031	0.996	2.019	3.47	1.046	0.166	1.215	0.828	2.374	2.367	0.258	0.672
	0.982	0.781	0.233	1.562	2.198	0.081	0.062	0.85	0.122	3.297	1.585	0.816	2.603	0.046	0.045	0.206	1.106	1.55
	1.705	1.928	0.103	3.355	0.231	0.149	1.804	1.168	0.367	0.752	0.752	1.52	0.752	1.057	0.09	0.967	0.958	0.93
	1.99	0.744	1.214	0.983	0.578	0.162	1.119	0.292	0.857	4.512	0.49	0.594	1.793	0.138	0.358	1.894	0.811	0.207
	1.059	0.819	0.388	3.817	1.735	1.137	0.622	1.142	0.428	0.578	0.784	1.291	0.231	0.644	0.403	0.144	1.106	0.103
	3.178	3.327	0.103	1.562	5.09	0.839	3.358	0.916	0.581	3.355	0.833	1.069	0.463	0.046	0.291	1.894	0.037	2.661
	2.713	0.832	0.491	2.256	5.958	1.922	2.083	0.226	1.101	2.14	0.605	0.697	1.099	0.046	0.202	0.165	1.419	0.233
	2.274	0.214	0.284	1.272	0.231	0.853	1.275	0.796	0.49	3.008	0.67	0.174	1.215	0.046	2.24	2.244	0.553	0.827
	1.525	1.159	1.266	4.801	0.347	0.501	2.674	0.863	2.937	3.817	0.49	1.322	4.569	0.046	0.426	0.432	1.29	1.008
	1.447	1.563	0.853	1.157	1.33	1.489	0.373	0.823	0.031	0.463	0.507	0.554	0.058	0.138	0.269	2.161	0.369	1.369
	0.336	0.655	0.982	0.694	3.413	0.095	1.741	1.619	0.52	0.752	2.664	0.808	2.256	0.046	0.157	0.515	1.216	1.55
	0.853	2.268	1.111	1.157	2.371	0.907	0.404	2.111	0.795	0.694	0.588	0.966	1.62	0.184	1.702	0.021	0.498	1.499
	0.129	0.554	1.318	0.925	2.198	1.421	0.062	0.956	0.581	2.718	0.915	1.045	0.116	0.919	0.358	0.021	1.898	0.155
	5.452	0.844	0.103	4.28	0.116	0.92	3.11	0.584	0.398	14.229	0.294	1.433	1.041	0.046	0.067	0.185	0.221	0.698
	4.961	0.945	1.163	1.62	0.174	1.137	0.093	0.624	0.52	2.256	0.752	0.776	6.131	0.138	0.269	0.391	0.663	0.568
	1.266	0.706	0.672	0.347	1.272	0.636	2.581	2.894	0.214	1.504	1.242	0.071	0.578	0.046	0.067	0.864	1.88	0.801
	0.698	0.756	0.026	0.405	2.082	0.095	0.187	0.77	0.52	2.834	0.425	0.839	0.116	0.046	0.762	0.412	0.037	0.439
	1.059	0.945	0.879	1.041	0.116	1.286	0.187	0.345	0.184	0.752	1.291	1.742	0.694	0.506	0.112	2.058	1.29	0.103
	0.155	0.882	2.093	1.562	0.231	0.988	0.155	0.929	0.459	1.272	0.033	0.776	0.81	0.782	0.269	0.391	0.055	2.248
	1.034	0.781	0.672	1.735	0.752	0.284	2.519	0.956	0.092	1.272	0.752	1.021	1.677	0.919	0.269	0.144	2.894	0.181
	2.351	0.996	0.543	3.123	0.174	2.233	1.368	0.053	0.184	1.677	0.425	0.499	2.661	0.782	0.448	1.276	0.276	0.413
	1.008	1.021	0.207	1.272	0.347	0.406	2.083	2.177	0.398	5.379	1.258	0.824	0.578	0.092	0.403	0.206	0.295	1.318
	0.93	0.907	0.827	5.668	0.694	2.017	1.493	0.531	0.398	2.256	1.209	1.196	0.347	0.046	1.501	1.564	0.295	2.661
	0.129	1.021	0.698	0.983	0.116	1.029	1.088	2.403	0.49	4.28	0.212	2.249	0.81	0.046	1.433	0.329	1.051	0.956
	5.168	0.895	3.333	1.793	1.157	0.338	1.275	0.624	1.04	2.198	1.062	0.633	0.925	0.368	1.321	0.062	0.074	0.155
	1.886	0.907	0.413	1.272	1.272	1.76	0.249	1.062	0.367	4.28	2.076	0.792	2.429	0.552	2.352	0.082	0.166	0.258
	0.026	0.643	0.413	1.62	0.405	3.573	2.394	0.996	0.275	1.793	0.131	0.048	0.174	0.046	0.112	0.803	0.59	1.111
	1.447	2.256	0.336	0.463	1.041	1.354	1.99	0.066	1.683	0.983	0.294	0.934	1.215	0.046	0.448	0.638	1.124	0.724
	1.499	0.567	2.61	0.983	6.362	2.003	1.43	3.252	0.398	0.347	1.03	0.048	0.116	0.092	1.299	1.976	1.069	0.827
	1.137	2.571	1.292	5.379	0.231	1.435	2.705	0.027	0.459	2.776	0.964	1.354	2.371	0.644	0.47	0.144	0.111	0.078
	0.723	1.059	0.284	3.239	0.058	5.631	1.462	0.119	3.977	0.521	2.68	0.95	2.024	0.552	0.291	0.576	0.074	2.403
	0.181	0.945	0.129	2.603	1.272	0.081	1.275	0.584	0.428	0.058	0.67	1.41	1.215	0.046	0.045	0.515	2.175	0.233
	1.447	0.668	0.904	3.817	0.578	0.975	1.026	0.624	0.52	1.33	0.36	1.362	5.726	0.046	1.523	0.679	1.069	3.359
	3.85	0.794	0.336	3.066	0.752	0.528	0.995	0.982	0.673	4.28	1.046	0.808	2.198	0.046	2.329	0.823	0.369	0.749
	0.646	1.033	0.258	1.909	1.735	0.528	0.777	0.571	0.551	2.834	0.948	1.227	1.157	0.046	1.277	0.185	0.018	0.543
	0.181	0.504	2.584	1.735	1.446	0.88	2.208	0.942	0.245	0.868	1.618	0.681	1.62	0.368	0.314	0.041	0.663	2.997
	1.137	1.235	0.233	0.983	0.463	0.853	1.151	0.65	0.918	0.81	0.409	0.792	0.694	0.046	1.501	0.185	1.069	3.618
	1.499	0.668	0.388	1.909	0.058	0.014	1.213	0.053	0.52	0.521	0.425	1.6	2.834	0.138	0.762	0.103	2.378	0.724
	1.705	1.537	2.765	0.752	0.694	1.042	1.462	0.611	1.591	1.388	0.392	0.032	0.81	0.23	0.515	0.268	1.161	1.395
	1.318	0.378	1.344	0.694	1.62	1.638	0.124	2.283	1.285	1.446	0.932	1.322	1.62	0.322	0.582	0.268	1.419	2.791
	0.103	1.033	0.413	1.388	0.347	3.655	1.524	0.093	0.275	1.735	0.458	1.061	9.428	0.046	0.224	0.803	0.018	0.388
	1.344	0.819	0.543	1.099	0.636	0.812	2.115	1.195	0.398	0.463	1.667	0.538	0.174	0.184	0.022	0.041	0.756	0.672
	1.008	0.554	6.486	0.81	0.752	2.179	5.131	1.699	0.551	4.916	1.798	1.995	2.14	0.138	0.246	0.885	0.571	0.801
	1.886	0.807	0.801	0.868	2.314	1.313	2.985	0.133	0.061	4.049	0.784	0.697	2.314	0.69	0.067	0.226	0.756	0.724
	1.137	2.218	0.62	2.718	1.909	2.071	3.949	0.013	0.52	2.487	4.805	0.966	2.892	0.046	0.202	0.556	0.811	3.721
	1.654	0.87	0.31	1.504	0.636	0.636	1.617	0.053	0.857	3.239	1.209	1.061	0.983	0.046	0.269	0.72	0.608	1.68
	4.599	1.411	0.336	0.174	1.735	0.568	2.115	0.478	0.428	1.909	0.082	1.006	0.636	0.046	0.47	1.667	2.119	0.103
	1.344	0.542	0.052	1.041	0.925	0.054	3.39	0.491	0.887	2.024	1.781	0.008	0.058	0.046	1.097	1.461	1.161	0.258
	1.266	0.844	1.189	0.463	6.652	1.99	1.866	1.155	0.612	2.487	0.964	0.697	10.353	0.276	0.112	2.429	1.29	0.982
	0.93	1.21	1.628	2.082	0.231	0.88	0.933	0.956	0.428	2.314	0.964	0.166	0.347	0.046	1.411	0.082	0.276	1.68
	1.369	0.882	0.026	0.578	3.239	0.826	1.119	1.035	0.643	3.123	1.095	0.309	0.405	0.046	0.09	1.153	1.087	1.034
	0.388	1.537	2.274	1.33	5.495	0.677	5.38	0.119	0.122	1.157	1.128	1.314	1.388	0.046	0.179	0.021	2.322	0.853
	2.222	0.403	2.067	1.793	2.834	2.423	1.773	0.226	0.214	2.256	1.683	0.729	3.297	0.046	0.246	0.926	1.493	1.214
	0.078	0.807	2.015	2.487	0.405	1.151	4.229	0.027	0.031	2.024	0.801	1.877	1.041	0.046	0.605	1.317	0.885	0.31
	4.108	1.323	2.326	2.082	0.231	0.271	1.43	2.615	1.53	1.041	1.471	0.705	4.28	0.092	0.739	0.659	2.083	0.904
	1.369	0.668	2.92	0.925	0.405	0.826	1.026	1.752	0.581	1.735	1.046	3.46	0.636	1.011	0.134	1.77	0.461	0.388
	1.059	2.117	0.155	2.718	0.521	0.677	3.296	0.916	2.142	1.504	0.784	0.776	10.18	0.046	0.067	3.787	1.143	1.059
	2.145	0.189	0.62	2.776	0.405	0.826	1.399	0.757	0.948	3.181	2.435	0.649	0.694	0.046	0.157	1.132	1.216	1.602
	1.421	1.84	0.362	1.157	0.925	0.731	0.187	0.279	0.367	2.371	0.768	0.008	1.504	1.011	0.269	0.309	0.405	0.439
	0.672	0.403	1.292	1.157	0.116	2.897	0.093	0.942	0.581	1.504	1.128	1.021	1.735	0.046	0.403	0.309	1.014	3.333
	0.62	0.428	0.336	0.405	4.454	0.961	0.995	0.053	0.337	3.008	0.67	1.156	1.272	0.046	0.134	0.35	1.419	1.111
	2.351	0.227	0.388	0.347	0.058	0.975	0.84	1.049	0.428	1.041	0.833	0.934	8.329	0.736	0.314	2.264	1.235	1.68
	1.318	0.403	0.982	0.578	3.123	1.042	1.057	0.823	1.101	3.181	1.389	1.71	0.405	0.184	0.022	0.103	2.009	0.904
	1.654	0.643	3.669	1.388	0.636	0.961	1.151	0.013	0.245	0.405	0.67	0.697	1.504	0.552	0.896	1.317	0.276	1.447
	1.214	0.731	0.31	1.851	0.752	0.623	1.773	0.066	0.061	2.776	0.196	1.782	0.116	0.046	0.112	0.515	0.682	0.749
	1.473	1.512	1.344	1.446	0.925	0.975	1.182	0.558	1.316	0.578	1.977	0.721	6.189	0.046	0.717	2.244	1.29	2.817
	1.189	1.096	0.646	0.289	2.892	0.758	2.332	1.765	0.398	3.181	0.474	1.805	0.694	0.414	1.232	1.729	0.24	2.636
	1.318	0.617	1.473	1.099	5.321	1.178	0.684	1.938	2.172	0.925	0.801	0.942	1.677	0.046	0.784	0.659	0.092	1.214
	1.447	0.769	0.052	1.793	0.521	1.286	3.327	0.013	0.275	2.371	0.899	1.172	8.445	0.046	0.672	0.309	0.885	1.318
	0.052	0.454	0.362	0.81	0.231	0.65	4.229	0.159	1.01	2.545	1.651	1.568	0.81	0.138	0.47	0.021	0.018	0.284
	0.052	1.563	3.798	0.752	0.81	1.421	0.746	0.08	1.163	5.09	0.49	2.122	3.528	1.379	0.291	0.556	2.304	0.982
	0.956	0.403	0.103	2.314	0.289	1.069	1.119	0.252	0.367	2.545	0.915	0.76	2.256	0.919	0.291	0.515	0.295	0.284
	1.008	1.172	0.129	0.983	0.983	1.015	0.591	0.08	1.254	0.521	0.621	0.333	0.405	0.046	0.202	0.37	0.848	1.912
	1.344	0.428	0.491	1.504	0.925	1.99	0.871	1.248	0.734	1.909	0.882	0.538	1.099	0.276	0.806	0.885	0.682	0.956
	1.008	0.92	0.103	0.347	1.851	0.785	1.026	1.832	1.224	9.139	0.784	0.982	0.058	0.414	0.067	0.082	0.203	0.672
	0.103	0.403	0.026	0.752	1.215	1.543	2.27	0.929	0.398	1.388	0.212	1.671	0.231	0.092	0.022	0.617	0.442	0.62
	0.879	1.008	0.078	0.925	0.521	0.731	3.7	1.274	0.49	5.263	3.285	0.99	1.562	0.046	0.045	1.194	0.35	0.724
	3.385	0.693	2.351	3.47	1.296	0.541	0.155	0.04	0.245	1.793	0.866	0.99	0.289	0.046	0.358	0.576	0.885	0.853
	1.214	0.151	0.775	3.702	0.346	0.772	1.306	1.288	0.428	1.272	1.34	0.594	3.991	0.414	0.224	0.329	0.866	1.369
	2.429	0.239	0.775	2.834	0.878	0.068	1.213	1.978	0.551	1.272	1.03	1.893	0.752	0.046	0.246	0.597	3.059	0.258
	0.646	0.542	0.103	0.347	0.849	0.758	0.933	0.053	0.765	2.834	0.703	0.538	1.504	0.092	0.045	0.762	0.221	0.129
	0.801	0.681	0.465	0.983	1.598	1.123	1.275	0.876	0.765	2.082	2.664	0.166	1.215	0.46	0.179	1.667	0.074	2.041
	0.93	0.744	0.62	0.405	0.432	1.326	0.84	0.942	0.612	3.066	0.932	0.507	1.446	0.322	1.389	0.103	0.092	1.499
	1.757	1.096	0.258	4.916	1.094	2.45	1.897	1.062	0.612	0.925	0.523	0.641	0.983	0.092	0.202	2.449	1.438	2.145
	0.982	0.567	0.052	1.504	0.043	0.501	1.057	0.783	0.643	0.405	5.066	0.594	0.694	0.184	1.68	1.647	1.53	0.413
	0.646	1.802	1.137	1.215	3.009	1.178	1.524	0.717	0.551	4.743	0.768	0.293	0.752	0.414	1.075	0.041	0.645	1.008
	0.646	0.58	0.129	0.925	0.029	0.677	1.182	0.863	2.08	0.868	2.108	0.681	0.521	0.46	1.971	1.091	0.092	1.292
	0.698	0.744	0.853	0.578	0.806	2.693	0.311	1.646	0.092	1.099	0.572	1.41	3.76	0.092	0.493	0.453	0.627	2.894
	1.163	1.663	0.517	5.437	0.936	1.551	2.239	2.084	1.224	4.916	1.209	0.008	7.23	0.092	0.112	0.597	0.184	1.938
	3.747	0.554	0.465	1.272	0.014	0.862	1.275	0.013	0.948	1.62	1.144	0.048	0.116	0.046	0.045	0.082	1.677	1.473
	2.816	1.575	1.163	0.81	2.03	2.477	1.213	0.106	1.346	4.222	1.373	0.76	2.082	0.184	0.179	0.659	3.281	1.008
	1.344	0.378	0.594	0.983	0.014	0.883	0.964	1.314	0.122	2.892	0.229	0.032	0.521	0.23	0.448	0.72	0.037	1.214
	0.879	1.966	0.879	2.661	0.993	1.939	0.031	0.119	0.122	0.116	0.817	1.148	3.066	0.138	0.112	1.935	3.078	1.395
	3.333	0.681	0.233	0.694	0.115	3.813	1.368	1.965	2.845	1.446	1.863	0.934	1.041	0.092	0.582	1.276	1.456	1.705
	2.3	1.575	1.654	1.099	3.585	0.646	1.43	0.491	0.122	1.735	3.367	0.079	6.941	0.184	0.358	0.062	0.848	0.31
	1.008	0.668	2.946	0.521	1.051	3.382	7.214	1.792	0.52	0.289	1.046	1.18	0.289	0.046	0.022	1.832	0.848	1.912
	0.103	0.693	0.078	0.752	1.109	1.508	1.43	0.199	0.398	0.521	0.212	0.024	0.925	0.046	0.134	2.552	0.166	0.491
	0.879	1.059	2.739	0.116	0.072	1.96	2.394	0.425	0.673	0.694	1.144	3.666	0.289	0.046	0.269	2.82	0.147	0.853
	2.351	0.617	0.594	2.545	0.317	1.314	1.337	2.456	1.071	7.866	0.409	0.784	2.603	0.046	0.358	0.762	1.548	0.904
	0.336	0.718	0.413	1.215	0.058	0.086	1.617	1.075	1.438	0.058	0.36	1.433	1.215	0.046	0.179	1.935	1.935	1.189
	0.258	0.227	0.827	3.297	1.569	0.151	2.208	0.08	0.612	1.041	0.67	1.75	1.157	0.092	0.045	0.617	0.074	2.041
	0.672	0.756	1.68	1.677	0.216	3.016	2.892	0.916	2.019	1.562	0.261	1.41	1.504	0.046	0.067	0.288	0.295	3.747
	0.749	0.983	1.189	0.752	0.144	0.194	2.363	1.062	0.551	0.868	1.961	0.926	1.157	0.046	0.202	0.864	0.442	0.594
	0.827	0.391	0.31	3.123	3.038	1.034	1.959	0.876	0.49	4.049	0.261	0.15	0.521	0.874	0.179	0.473	0.018	0.724
	3.359	0.353	0.853	0.636	2.505	0.754	1.617	0.239	0.673	2.371	0.637	0.008	0.694	0.046	0.022	1.07	3.483	0.956
	1.059	1.147	0.749	1.33	0.014	0.775	1.057	0.903	0.704	1.504	0.539	1.259	0.694	0.046	0.381	1.729	0.811	1.886
	2.377	0.832	0.103	1.272	0.043	0.775	0.56	0.531	1.53	1.909	0.85	0.736	2.429	0.598	0.179	0.247	0.387	1.111
	0.904	0.58	0.62	2.256	0.13	0.711	0.218	0.425	4.436	2.256	0.131	0.808	0.289	0.782	0.515	0.926	0.35	0.026
	0.362	0.605	0.93	2.545	0.029	0.215	3.856	1.075	1.04	1.735	0.523	0.831	0.983	0.046	0.762	0.288	0.203	1.085
	2.765	0.744	0.103	1.562	0.029	0.431	0.809	1.447	0.092	1.272	1.373	0.942	0.463	0.046	0.045	0.082	0.332	1.059
	0.078	0.202	0.078	1.215	0.187	0.56	1.306	0.757	0.153	0.347	0.735	1.6	1.215	1.287	0.246	0.864	0.405	0.749
	1.344	0.466	0.646	1.099	0.014	1.896	3.794	0.69	0.765	2.256	0.082	2.376	1.041	1.057	0.403	0.906	0.737	0.904
	2.015	0.567	0.362	3.413	0.014	1.185	2.83	0.571	0.551	3.644	0.556	0.562	0.925	0.092	1.702	0.37	1.696	0.904
	0.078	1.689	1.266	1.677	1.166	2.262	0.933	0.398	0.031	5.726	1.618	0.158	1.388	0.414	0.269	0.473	0.147	2.997
	2.351	2.218	0.646	2.429	0.806	0.969	0.124	1.911	1.316	1.388	0.131	0.633	3.875	1.241	1.254	1.091	1.29	1.757
	0.749	0.605	2.3	0.925	0.144	1.637	3.763	0.77	1.805	0.174	0.588	0.467	1.446	0.046	0.157	0.494	0.682	1.163
	1.525	1.26	0.31	0.289	0.403	0.086	1.337	0.08	1.285	1.793	0.85	1.021	0.578	2.483	0.022	0.762	0.129	2.532
	0.723	1.739	0.775	0.582	0.014	0.517	0.653	0.836	0.092	1.793	0.866	0.998	1.446	0.046	0.09	1.379	0.147	1.214
	1.809	1.726	0.078	1.616	0.086	0.862	0.466	0.942	0.551	1.62	0.409	0.958	0.694	0.552	2.576	1.276	0.037	0.181
	0.233	0.126	0.724	1.96	2.836	0.668	0.964	0.252	0.643	0.116	1.373	0.816	0.521	0.184	0.582	0.432	0.719	0.103
	2.274	1.109	0.31	1.206	0.734	0.711	1.244	1.115	0.918	1.909	0.033	0.816	1.851	2.85	0.493	0.041	0.608	1.292
	3.928	1.474	0.362	3.339	0.691	0.689	1.306	0.186	1.316	0.578	1.765	0.317	1.215	2.483	0.784	0.329	0.24	0.258
	3.049	0.05	0.775	0.625	0.576	1.336	0.311	0.611	0.857	3.76	0.458	0.269	1.099	2.758	0.717	0.288	0.958	0.052
	1.189	0.189	0.543	1.056	0.158	1.874	1.399	0.796	5.538	1.562	0.016	0.364	1.33	1.425	0.045	0.021	0.59	0.362
	7.468	0.617	0.388	0.582	2.491	1.185	1.617	0.796	1.897	6.825	1.879	0.816	1.504	0.552	2.665	1.009	0.903	0.181
	0.956	0.605	1.214	0.302	3.441	0.28	2.612	0.279	0.857	1.388	0.196	0.61	5.437	0.092	0.045	0.082	0.24	0.258
	0.465	0.265	0.646	0.065	2.217	1.271	5.411	0.265	2.57	0.983	0.049	0.578	1.677	0.046	0.224	0.165	0.7	0.62
	1.499	0.403	0.181	0.345	0.418	1.012	3.11	0.637	1.254	0.521	0.458	0.649	0.752	0.46	0.112	0.226	2.009	1.55
	2.145	1.437	1.705	2.197	0.835	0.603	3.949	0.412	1.652	2.487	0.801	0.436	1.735	0.782	1.433	2.573	1.18	0.362
	0.388	1.059	1.085	0.28	0.662	0.108	1.43	0.783	1.04	0.983	0.131	0.736	1.041	0.368	0.022	0.041	0.018	4.005
	0.439	0.655	0.388	3.123	0.043	2.886	1.43	1.752	0.765	2.024	0.474	0.712	1.157	0.092	0.717	1.153	1.18	0.568
	4.134	1.046	0.284	1.809	1.944	0.086	2.115	1.221	0.673	0.81	0.784	0.909	0.81	1.287	2.285	0.247	0.055	0.904
	0.568	1.021	0.972	1.292	0.245	0.84	0.373	0.584	0.275	1.677	0.016	1.719	4.396	0.368	0.045	0.7	0.534	1.705
	1.059	0.542	0.255	2.65	0.086	0.625	1.151	1.009	0.122	0.463	0.752	3.954	3.933	1.149	0.493	1.852	0.387	2.3
	0.052	0.643	0.046	0.237	2.448	0.819	1.679	0.85	1.254	1.157	1.095	0.577	0.983	0.092	0.851	0.515	3.354	1.654
	3.256	0.554	0.347	2.585	0.029	0.409	2.674	1.606	0.245	5.206	0.426	0.111	9.833	2.345	0.134	0.412	0.276	0.775
	1.705	1.827	1.203	0.065	0.95	1.034	2.892	0.518	0.704	1.793	1.567	1.608	0.925	0.598	0.067	2.367	0.608	0.31
	2.351	0.416	3.609	1.831	0.734	2.391	1.213	0.996	0.581	1.099	0.806	1.805	0.983	0.414	0.269	0.597	0.129	1.214
	0.052	1.021	1.388	0.517	0.23	0.775	1.617	0.319	0.673	4.28	0.609	0.553	1.041	0.184	0.09	0.947	0.59	1.034
	0.62	0.58	2.614	0.754	0.058	0.129	2.674	2.92	0.551	3.933	2.906	4.359	0.347	0.138	0.045	0.021	0.018	1.447
	0.129	0.214	1.805	1.012	0.187	0.495	1.182	0.704	0.581	0.925	1.111	0.012	4.974	0.092	0.112	0.206	0.571	0.283
	0.362	0.454	2.175	0.302	0.374	3.339	3.234	1.845	1.53	2.14	0.289	0.589	0.289	2.345	0.269	1.05	0.663	0.567
	0.129	0.265	0.162	3.145	0.014	1.163	1.617	0.783	2.019	1.33	2.267	0.012	2.834	0.46	0.56	0.967	0.037	0.876
	1.576	0.605	1.712	0.775	1.022	0.517	1.088	0.73	2.968	1.62	4.108	0.737	2.95	0.506	0.448	0.782	0.682	1.262
	0.879	0.265	0.625	1.379	1.368	1.228	2.643	0.518	0.612	2.834	1.172	0.982	1.388	0.46	0.022	1.276	0.663	1.417
	0.491	1.474	0.833	1.379	1.814	0.366	0.466	0.159	3.243	0.925	0.03	0.651	4.107	0.046	0.56	1.091	0.037	1.623
	2.429	0.857	0.925	0.022	0.216	1.637	1.275	0.611	2.754	0.983	0.061	1.252	0.925	0.092	0.053	0.226	0.479	2.086
	0.181	0.466	0.023	0.108	0.029	0.495	2.177	0.066	1.744	0.868	0.441	0.503	1.157	0.092	0.762	0.206	0.848	4.378
	1.266	0.554	0.023	0.495	1.022	0.065	1.306	0.73	0.306	5.09	0.03	1.068	1.041	0.782	1.617	2.593	1.53	0.386
	1.189	1.235	1.434	0.323	0.072	3.899	1.866	0.637	2.723	1.851	1.248	0.933	1.909	0.092	0.401	0.103	0.074	1.571
	0.207	0.756	0.116	0.345	0.043	2.671	0.031	0.863	2.05	1.446	0.73	0.479	1.909	1.287	2.325	0.823	0.166	0.67
	0.982	0.176	1.064	0.84	0.374	2.262	2.643	0.08	0.49	0.347	1.035	1.019	2.14	0.368	0.281	0.638	1.106	3.116
	0.62	0.391	0.856	1.185	0.288	0.582	3.39	1.208	0.704	1.677	4.473	0.995	0.636	0.184	0.08	0.329	0.516	1.082
	0.129	0.239	0.509	0.732	0.043	0.84	1.337	0.783	2.05	1.62	0.533	0.184	0.868	0.874	0.775	0.823	1.622	0.103
	0.517	0.554	1.111	0.302	1.67	0.452	2.674	0.876	0.887	1.735	1.826	0.786	0.463	0.69	0.067	0.103	0.313	0.309
	0.879	0.655	0.532	1.163	0.058	1.4	2.861	0.106	0.765	2.256	0.867	0.774	0.148	0.644	1.443	0.37	0.203	1.314
	0.522	0.517	0.278	1.206	0.072	4.89	0.031	0.996	0.367	1.157	0.898	0.712	2.34	2.575	1.109	0.638	0.369	0.876
	0.008	0.844	0.162	3.339	0.101	1.271	0.187	0.783	0.948	1.62	0.122	0.025	0.326	0.69	0.254	3.973	0.442	2.885
	1.566	0.592	0.069	2.24	1.857	1.96	1.99	3.358	1.346	2.198	1.004	1.166	0.207	0.23	0.387	0.803	1.014	1.623
	2.55	0.403	1.643	0.969	0.043	1.271	1.306	0.757	0.612	1.562	1.309	0.896	1.481	0.506	0.361	2.593	0.037	2.344
	0.257	0.403	5.669	1.529	0.014	2.176	0.155	0.81	2.631	1.677	0.974	0.467	0.474	0.184	0.387	0.103	0.405	0.103
	1.029	0.97	0.324	1.142	0.043	1.831	2.052	1.221	0.49	1.851	1.309	0.945	0.8	0.598	0.334	0.473	0.055	1.004
	1.067	1.033	1.249	0.323	0.13	0.732	1.617	0.066	2.264	6.478	1.75	1.559	2.34	1.425	0.281	0.494	0.7	1.468
	0.023	0.781	0.301	0.388	2.188	1.185	3.887	0.053	0.275	1.157	0.152	0.81	0.533	2.253	0.828	1.544	0.258	1.571
	2.3	0.693	0.255	1.012	0.835	2.111	5.784	0.504	0.184	0.521	1.461	1.633	0.444	5.701	0.828	0.309	0.756	2.086
	1.506	0.302	2.823	0.862	0.029	1.336	2.457	0.73	0.49	0.868	0.015	1.67	0.296	1.057	0.909	0.082	0.608	3.168
	7.15	1.071	0.393	1.508	0.058	0.151	1.399	1.009	0.765	1.677	0.137	0.086	1.125	0.368	0.187	0.556	1.53	0.361
	1.46	1.916	0.023	0.409	0.158	0.905	1.555	0.518	0.306	0.463	2.602	0.737	2.606	1.425	0.521	1.564	0.332	1.854
	1.301	0.403	0.416	1.616	0.072	2.24	0.902	0.027	0.398	2.429	2.571	0.503	2.725	1.241	0.2	0.309	1.124	0.103
	1.831	0.882	0.74	3.468	1.065	2.693	0.28	1.819	0.795	0.925	1.887	1.093	1.481	0.184	0.134	0.144	0.387	2.833
	1.786	0.365	2.082	1.185	0.014	1.572	2.332	0.969	1.713	1.157	1.156	0.859	1.333	0.184	0.174	0.309	1.438	1.262
	0.9	2.243	0.139	1.465	0.59	4.782	1.119	0.836	1.622	0.868	2.617	2.407	0.859	0.782	0.16	0.329	0.018	1.004
	2.459	0.655	1.157	1.099	0.158	1.529	2.488	0.783	0.704	3.297	1.537	0.602	0.059	1.011	0.721	0.021	1.198	1.314
	4.003	0.58	0.44	0.84	0.13	0.883	1.213	0.066	0.948	2.198	1.704	0.859	0.03	0.598	0.24	1.585	0.055	0.876
	0.189	1.361	1.249	1.486	2.433	1.056	8.054	1.872	0.122	1.793	0.806	1.24	0.118	0.046	0.307	0.844	0.295	2.138
	1.264	0.87	0.162	0.345	0.072	2.326	6.157	1.062	1.836	1.041	1.08	0.651	0.059	0.368	0.174	0.288	2.101	0.361
	0.008	1.5	0.046	1.616	0.101	1.12	1.897	0.332	0.612	2.487	0.061	1.117	0.237	1.517	0.494	0.576	0.055	1.339
	1.211	1.147	0.255	0.883	0.432	0.431	2.394	1.341	0.428	1.793	1.871	0.823	0.355	0.736	0.762	0.782	0.147	0.438
	0.045	0.933	0.093	1.12	0.043	0.754	2.301	0.637	1.316	3.586	1.445	0.847	0.03	0.46	1.349	0.412	0.424	0.515
	0.295	0.807	1.805	1.443	0.058	2.068	0.404	0.597	0.275	2.198	2.465	1.007	1.155	1.103	0.214	0.247	0.258	0.309
	1.43	0.643	1.504	1.314	0.014	0.539	2.923	1.566	0.428	3.875	1.932	1.044	1.125	0.644	0.147	0.206	1.327	0.103
	0.045	0.655	0.046	0.905	0.014	0.517	1.275	0.398	0.367	1.562	0.898	0.172	0.267	0.046	0.214	1.461	0.184	0.618
	2.262	1.437	0.093	0.129	0.072	0.862	0.155	0.451	0.245	0.752	1.658	0.859	0.77	0.347	0.401	1.42	2.359	0.592
	0.25	0.088	0.602	0.689	0.086	0.582	1.337	0.743	0.734	0.752	2.571	0.675	2.132	1.677	0.134	0.082	0.866	0.824
	1.12	0.452	0.347	0.452	0.403	0.258	0.249	0.717	0.551	2.082	1.232	0.528	0.415	0.116	0.334	0.309	1.087	0.85
	0.658	0.537	0.023	0.732	0.187	1.099	0.529	0.717	1.01	1.272	1.917	0.761	0.977	1.215	0.548	0.885	0.627	3.941
	2.618	1.472	0.879	0.022	0.058	1.637	1.399	0.531	0.092	1.504	1.674	1.24	1.155	0.405	0.16	0.35	0.756	0.489
	0.567	1.924	0.717	4.179	0.101	1.271	3.794	0.664	1.652	0.347	1.126	0.467	2.369	0.405	0.12	0.782	1.769	1.236
	0.053	0.774	2.568	0.452	1.267	0.366	1.462	0.611	0.52	0.81	0.061	0.553	1.718	0.578	0.027	0.103	0.663	1.829
	2.815	0.575	0.208	3.468	0.49	0.582	0.435	0.717	0.122	1.272	0.152	4.789	1.096	1.851	0.067	0.309	1.143	0.747
	3.972	1.211	0.578	1.292	2.548	0.302	11.257	0.133	1.499	0.925	0.091	1.142	1.629	0.347	0.374	0.535	0.092	0.283
	1.672	0.629	0.81	1.292	3.844	0.646	2.052	1.752	0.551	3.066	3.013	0.958	1.836	1.215	1.443	1.111	0.055	1.494
	1.105	0.751	0.301	0.366	1.123	2.822	0.466	0.451	0.612	4.107	0.107	1.068	0.829	2.545	0.227	0.535	0.442	0.644
	0.113	0.368	0.74	1.056	0.043	0.732	4.167	0.093	0.887	2.314	0.852	0.405	2.725	0.116	0.989	2.82	0.866	0.824
	0.03	0.491	0.139	0.84	1.382	0.345	0.995	0.611	0.367	0.174	1.019	0.467	3.258	0.81	0.681	0.844	0.627	0.67
	0.015	1.679	3.725	0.022	0.821	0.905	0.435	0.265	0.061	1.157	0.73	0.737	1.481	0.636	0.935	1.153	0.627	0.155
	0.197	0.629	0.81	0.022	0.662	0.754	2.612	0.677	0.306	1.215	0.091	0.602	0.089	0.81	0.094	0.453	0.553	0.747
	1.786	0.537	2.337	0.022	1.699	0.56	4.011	0.358	1.53	6.073	2.724	0.81	0.118	10.064	0.174	0.988	0.295	3.683
	1.725	0.069	0.324	0.108	0.403	0.323	1.493	1.062	0.581	1.677	1.187	0.945	1.451	1.562	0.294	0.021	0.627	1.468
	2.399	0.506	0.764	0.883	0.014	0.237	1.306	1.659	1.193	14.113	2.054	1.179	2.073	5.726	1.563	0.37	2.248	0.695
	0.235	1.157	0.37	0.129	0.878	0.991	0.031	0.77	1.101	1.099	0.03	0.774	1.718	1.099	0.013	0.123	0.645	3.4
	0.31	0.33	0.833	2.176	0.058	0.582	3.047	0.637	0.245	1.677	0.046	0.638	0.267	1.851	0.174	0.226	1.235	1.288
	4.044	0.813	0.162	2.52	1.8	0.797	1.088	0.345	0.459	3.702	1.613	3.082	1.777	1.041	1.643	0.041	0.387	1.236
	6.902	0.567	0.139	1.056	0.072	0.668	1.524	0.704	0.275	2.198	0.943	0.7	1.836	0.578	1.617	0.247	0.369	1.133
	1.236	0.874	0.509	0.086	1.094	0.043	0.902	1.049	0.306	1.62	0.015	1.154	1.303	1.099	0.013	0.123	0.848	1.674
	1.957	1.242	0.486	0.237	0.374	0.732	0.809	0.531	1.469	7.982	1.217	1.019	0.296	0.925	0.534	0.103	0.442	0.335
	0.258	0.644	0.532	1.4	0.878	0.625	2.115	0.531	1.01	1.041	1.811	0.43	0.533	0.578	0.374	1.029	0.59	2.885
	0.85	0.652	0.139	1.099	0.13	0.345	0.373	0.491	0.428	1.967	0.654	1.363	0.415	2.834	0.254	0.597	0.037	0.258
	2.473	0.437	0.74	2.736	2.088	1.874	1.182	0.584	0.52	1.272	0.076	0.982	0.178	0.636	2.285	0.35	0.055	1.03
	2.988	2.001	1.388	1.336	0.389	0.474	7.992	1.513	0.581	1.735	0.107	0.786	3.554	1.562	1.229	3.005	0.866	0.695
	2.189	0.851	0.74	0.668	0.605	2.111	0.093	0.531	1.713	1.504	0.335	3.512	0.178	1.099	0.641	1.667	0.977	2.962
	3.657	0.667	0.37	0.086	0.504	0.819	0.746	0.65	0.979	1.562	0.35	1.854	3.169	0.347	0.788	0.988	0.018	0.206
	3.529	0.636	0.185	0.043	0.648	1.659	1.71	0.226	2.111	1.33	0.411	1.51	1.599	0.058	0.107	1.338	0.184	0.541
	1.185	1.679	0.694	1.271	1.022	0.582	3.327	0.77	0.428	8.503	1.993	1.019	0.8	0.174	1.029	0.432	0.055	1.417
	1.339	0.705	1.226	0.775	1.051	0.819	4.882	0.119	0.948	1.215	0.822	0.467	2.132	1.388	0.12	2.717	1.622	0.258
	2.807	0.675	1.411	2.628	0.274	0.711	3.949	0.491	0.245	1.099	0.624	1.007	1.659	0.289	0.361	0.988	0.498	0.18
	1.906	0.805	1.504	2.585	0.029	0.194	2.115	0.743	1.622	1.562	2.161	1.252	0.563	0.116	1.229	3.087	0.866	1.442
	1.107	1.495	0.578	1.12	0.547	0.172	3.514	1.726	0.49	2.661	0.107	1.277	2.962	0.578	0.16	0.494	2.801	0.026
	3.838	0.828	0.324	0.969	0.878	2.24	4.478	1.42	0.704	0.636	0.472	0.491	0.03	0.694	0.521	1.605	0.811	1.52
	1.288	0.767	2.707	3.468	2.116	1.508	4.602	0.81	0.581	1.677	0.076	1.154	0.118	0.231	1.51	0.617	0.24	0.953
	1.674	0.92	1.712	0.797	0.115	1.336	1.057	1.035	0.581	2.487	0.015	0.847	1.718	0.405	0.307	1.482	0.958	0.361
	0.438	0.644	0.902	0.366	0.662	1.228	0.684	0.942	1.316	3.413	0.365	0.823	0.415	1.157	0.107	0.041	0.553	0.979
	1.082	0.452	0.185	0.819	0.821	0.258	3.825	0.159	0.459	2.14	1.278	0.945	1.777	0.116	0.294	1.194	0.037	0.309
	1.159	1.027	0.139	0.582	1.06	0.603	2.146	0.889	0.122	0.174	0.076	2.947	1.037	0.521	0.16	1.029	0.147	0.412
	0.695	0.713	0.44	2.131	1.129	0.409	1.741	1.473	0.612	1.562	1.552	2.296	1.037	0.463	0.534	0.165	3.207	0.618
	3.76	0.951	0.324	0.642	1.317	2.456	2.239	1.009	0.704	1.504	0.35	0.626	0.118	0.116	0.788	0.082	1.272	0.464
	2.086	0.56	6.571	1.13	1.3	1.249	5.411	0.04	0.551	1.851	0.061	0.516	0.089	0.174	1.176	0.453	1.309	2.112
	1.468	0.56	0.602	1.361	2.531	0.452	0.684	1.58	0.49	1.157	3.089	0.835	1.007	0.868	0.027	0.659	0.442	1.056
	0.206	0.659	2.499	1.027	0.718	0.388	4.82	1.686	1.989	1.272	0.882	2.922	1.185	1.157	0.949	0.782	0.719	1.88
	2.086	0.629	2.522	2.362	1.266	0.789	0.373	0.836	0.581	2.892	1.263	0.835	1.955	2.545	0.04	0.288	0.092	2.524
	1.03	0.123	1.758	0.796	0.051	0.23	0.342	1.872	0.061	1.793	2.815	2.308	1.54	1.909	0.428	0.226	0.571	0.232
	0.773	1.066	0.416	1.155	1.06	1.019	1.741	2.204	1.101	2.198	2.434	0.577	0.444	1.215	2.031	0.329	1.419	0.026
	0.361	2.415	0.463	2.439	0.77	0.066	1.648	0.133	1.071	1.099	1.172	0.479	0.592	3.644	0.494	0.37	0.24	0.438
	1.004	0.974	0.023	0.205	0.804	0.723	2.643	0.252	0.673	1.346	1.735	0.442	1.362	1.446	2.365	0.844	2.193	0.953
	0.335	0.667	2.568	1.104	0.804	0.92	1.213	0.783	0.275	1.637	0.015	0.196	2.903	2.603	0.2	0.926	0.977	2.421
	1.056	0.084	3.332	1.335	0.393	0.296	0.995	0.996	1.53	0.382	0.73	2.345	0.089	0.694	0.027	0.906	0.405	2.112
	7.572	0.682	0.694	1.181	0.718	2.3	0.124	1.221	1.438	0.964	2.389	0.491	0.77	2.14	0.294	0.165	1.014	1.288
	3.529	0.414	0.972	1.078	0.855	0.164	1.648	0.199	0.367	0.018	2.161	0.847	1.096	0.81	0.134	0.041	0.704	0.438
	2.086	0.307	0.069	1.078	0.496	0.986	3.39	0.571	0.398	1.837	0.411	2.222	0.089	0.578	0.548	0.412	0.232	0.901
	0.927	1.533	0.81	1.309	1.385	1.577	1.741	0.85	0.275	2.911	0.167	1.461	1.303	0.521	0.027	0.782	0.472	0.721
	4.481	0.659	0.301	2.619	0.889	0.164	2.146	0.836	0.734	0.437	0.122	0.368	3.347	1.272	0.615	0.782	0.627	0.927
	2.421	0.859	0.023	0.822	0.479	0.46	0.031	0.385	0.734	3.347	2.282	0.307	0.148	0.289	0.561	0.412	1.22	1.983
	1.52	0.337	1.967	3.158	0.137	0.099	2.488	0.119	0.857	1.71	0.091	0.307	0.711	0.463	0.08	0.226	0.73	3.451
	1.107	1.18	1.527	2.388	0.342	2.399	2.052	0.04	0.581	1.419	0.228	0.786	0.74	3.47	0.307	1.626	0.472	1.211
	0.592	0.031	3.147	1.617	0.188	0.624	1.866	0.027	0.459	0.2	1.704	0.614	1.066	0.868	0.601	0.576	0.137	1.468
	2.524	1.717	0.093	0.026	1.437	0.329	4.043	0.571	0.918	2.529	2.191	1.363	0.652	0.347	0.575	0.556	0.275	1.339
	0.232	0.253	1.458	3.26	0.445	0.23	0.746	0.836	1.193	2.838	1.537	0.774	0.533	1.909	0.788	0.165	0.825	0.953
	1.442	0.797	0.717	2.901	0.735	0.066	0.124	0.969	0.306	1.655	0.107	0.638	0.563	0.058	0.401	0.597	0.438	0.695
	3.838	0.713	0.069	0.103	1.077	1.643	0.031	1.792	0.337	2.601	5.28	0.945	1.096	1.272	0.561	0.021	0.756	1.262
	1.983	0.889	0.972	0.822	0.718	0.69	0.715	1.049	0.49	1.546	1.978	0.945	0.385	0.058	0.227	1.564	1.185	0.695
	2.601	1.426	0.671	0.18	0.718	0.296	1.026	1.314	0.428	0.418	0.061	0.651	0.889	0.116	0.855	0.988	0.352	0.464
	1.545	1.058	0.602	1.181	0.308	0.624	1.648	0.836	0.826	1.965	0.852	0.982	3.258	0.868	0.16	0.268	0.936	0.155
	0.85	0.866	0.208	0.103	2.651	0.427	2.892	0.796	0.092	0.018	1.537	1.351	2.784	0.81	1.202	1.729	0.472	0.129
	2.009	0.744	2.036	0.231	0.821	0.592	6.935	0.053	0.765	0.291	1.582	0.196	0.711	0.983	0.494	0.906	0.034	0.798
	3.503	0.981	1.157	0.154	0.325	0.756	1.897	0.836	0.122	2.11	0.898	0.577	0.503	0.636	0.708	0.659	0.747	0.67
	3.142	0.79	0.578	0.77	0.479	1.709	1.866	0.093	0.734	0.637	0.046	1.031	0.237	0.983	2.926	0.226	0.55	0.283
	1.571	0.015	0.185	1.412	0.308	2.695	0.031	0.292	0.153	1.71	1.689	0.381	0.681	5.09	0.454	0.741	0.077	3.76
	1.803	0.598	0.046	0.231	3.215	0.23	1.866	0.451	0.459	1.947	0.974	0.43	1.659	0.636	1.029	0.226	1.503	6.207
	2.086	0.644	0.694	1.104	0.599	1.019	3.949	0.239	0.49	1.001	1.095	0.467	1.274	0.463	0.174	0.473	0.18	0.489
	1.288	1.203	0.416	2.747	1.266	2.958	0.746	0.65	0.031	2.601	1.263	0.675	1.747	0.347	0.334	0.576	0.026	2.988
	2.138	1.058	0.879	1.694	0.41	1.413	1.555	0.332	0.245	0.036	0.152	0.847	1.244	0.174	0.053	0.247	0.953	0.953
	3.271	0.759	0.139	3.26	0.821	0.559	3.607	0.571	0.673	6.058	1.339	1.387	1.718	1.446	0.628	0.967	1.34	1.236
	1.957	0.475	1.735	2.85	2.052	3.944	1.648	0.73	0.49	2.292	1.004	0.97	1.57	1.099	1.189	1.894	1.701	0.438
	0.927	0.56	0.231	0.385	1.437	0.46	1.617	1.049	0.306	0.327	1.202	0.577	0.296	0.463	0.481	0.967	0.009	1.082
	1.262	0.859	2.661	0.154	1.864	1.906	1.213	0.836	0.551	0.182	1.476	0.786	0.237	2.371	1.176	0.144	2.388	0.541
	3.065	0.759	0.81	0.257	0.513	0.986	1.275	0.425	0.857	0.982	0.456	1.154	4.324	1.677	0.855	0.823	0.472	0.361
	1.107	0.061	0.648	0.976	0.496	0.46	1.586	0.77	0.275	0.236	3.682	0.43	1.599	0.289	0.24	0.021	1.117	0.335
	0.567	1.295	0.139	1.54	0.924	1.052	0.155	0.438	0.52	0.127	0.03	2.407	0.503	1.272	0.027	1.42	1.434	0.567
	1.52	1.564	0.578	2.002	0.103	0.822	6.002	0.066	0.337	0.091	0.822	0.945	0.207	4.627	0.615	1.358	0.017	1.339
	3.348	0.782	0.671	0.488	0.753	2.793	0.155	0.332	0.398	0.473	0.091	0.774	0.533	0.289	1.376	0.947	0.034	2.782
	2.807	0.399	0.347	0.128	0.137	1.577	1.119	0.504	0.948	1.474	0.791	1.326	0.8	0.868	1.029	1.153	0.885	0.85
	2.524	0.529	0.208	0.308	0.872	2.235	2.737	0.451	1.193	1.001	1.963	0.553	1.659	1.272	0.441	0.082	0.189	0.129
	3.116	1.525	0.162	1.104	0.034	1.446	1.555	0.757	1.101	4.33	1.111	0.823	1.54	1.272	0.909	0.041	0.971	2.601
	2.601	0.874	0.717	2.978	0.291	1.347	0.964	0.518	0.428	0.655	0.882	0.626	0.77	0.174	1.416	1.111	0.06	4.662
	2.679	0.613	0.347	1.207	0.582	3.023	0.155	0.398	0.367	3.438	0.639	0.774	1.481	0.174	1.857	0.803	0.378	0.489
	3.58	0.437	0.208	0.231	3.352	0.789	0.373	0.478	0.337	0.946	0.015	1.387	2.073	2.429	0.08	0.268	0.404	0.515
	0.953	0.79	0.069	1.309	0.821	0.723	1.648	0.982	0.122	1.292	1.522	4.297	0.592	0.636	0.575	0.906	1.744	0.927
	4.25	0.621	0.023	2.67	1.095	0.066	2.954	1.235	0.214	1.546	0.03	0.774	0.296	0.289	0.401	0.165	0.575	0.953
	1.597	0.667	0.046	0.026	0.787	0.493	1.399	0.398	0.704	1.474	1.385	1.019	0.74	0.925	2.352	1.503	0.103	2.498
	1.674	0.644	5.992	0.798	1.762	0.23	1.182	0.73	1.56	0.127	1.248	1.191	1.274	0.231	1.71	0.515	0.55	2.859
	0.953	1.625	0.023	0.065	1.231	1.643	3.296	0.292	0.857	0.091	1.172	0.884	1.392	0.752	1.536	0.617	0.009	0.515
	1.288	0.153	0.949	0.945	3.079	2.005	6.872	0.186	0.031	0.473	1.035	0.847	2.044	0.347	2.472	0.391	0.06	0.489
	2.447	1.027	0.486	1.157	2.839	0.066	1.182	0.664	0.061	0.218	0.061	3.622	1.066	2.487	0.374	0.309	0.421	0.824
	1.339	0.299	1.874	0.814	0.787	0.887	0.684	0.504	0.459	0.018	0.091	0.896	1.214	0.347	1.67	2.799	1.271	2.885
	1.494	0.475	0.509	3.014	0.479	3.089	0.062	0.212	0.122	1.619	1.065	0.921	0.829	1.967	1.349	0.906	1.194	0.309
	0.206	0.606	0.856	0.147	1.368	0.624	0.062	0.319	0.581	0.018	1.552	1.314	0.918	2.314	0.16	0.062	0.807	1.983
	1.288	0.951	1.596	2.167	1.83	0.033	0.218	0.478	0.061	0.036	1.172	0.823	0.652	0.983	0.013	1.091	0.215	4.868
	4.069	0.606	1.527	1.515	2.514	0.559	0.995	0.345	0.153	0.346	0.213	1.068	0.03	0.983	0.508	0.288	0.481	0.695
	2.035	0.621	0.023	0.798	0.171	3.319	3.856	0.279	0.673	0.055	2.434	1.351	0.948	0.058	1.082	1.091	0.034	0.309
	2.807	0.82	0.81	1.987	0.428	1.117	0.249	0.438	1.101	1.055	0.107	1.314	1.096	0.983	1.015	1.07	1.151	3.116
	0.979	1.353	1.411	1.613	0.684	0.493	1.773	0.69	0.275	0.055	1.156	0.749	0.977	1.157	0.08	0.185	0.137	0.592
	0.824	4.417	0.555	1.824	0.41	1.216	1.586	0.531	3.947	0.327	1.004	1.105	0.563	0.405	0.227	0.185	0.137	1.777
	6.954	0.922	0.231	1.222	5.576	0.624	1.617	1.088	0.795	4.348	1.019	0.307	2.636	0.347	0.721	0.823	0.198	0.335
	0.67	0.922	0.532	1.385	2.172	0.427	0.777	0.624	0.061	0.036	1.065	1.547	0.03	0.231	0.428	2.985	2.482	0.747
	1.159	1.041	2.221	0.961	0.393	0.887	3.483	0.265	0.643	3.329	0.974	2.161	1.836	0.694	0.24	0.082	0.369	1.288
	1.648	0.922	0.81	0.391	0.017	1.183	4.416	0.451	0.673	2.711	0.837	0.565	0.296	1.041	0.16	0.864	0.017	0.438
	1.159	0.892	0.671	0.635	1.214	1.643	2.457	0.942	0.673	3.22	1.126	0.663	0.237	1.33	0.08	0.7	0.799	0.077
	1.442	1.844	0.023	0.049	0.53	0.953	1.368	1.261	0.428	3.802	0.502	0.663	1.836	1.909	0.067	0.37	0.009	1.314
	0.077	2.038	0.046	1.531	0.582	2.596	0.373	0.65	0.031	0.327	0.015	1.216	0.829	0.058	1.042	0.782	0.017	0.953
	0.618	2.454	0.902	1.531	0.65	1.873	3.39	0.757	0.765	0.891	1.08	1.265	0.237	0.058	0.788	0.679	0.945	0.515
	0.103	1.339	0.139	1.157	0.479	0.92	1.493	0.119	1.193	2.128	1.476	1.117	0.178	0.463	0.681	0.021	1.194	1.854
	0.052	0.773	0.023	0.961	0.445	0.526	1.555	1.088	0.581	1.401	0.396	0.847	0.829	0.694	0.641	1.441	1.409	1.829
	1.7	1.145	0.81	0.033	0.41	1.61	1.43	0.863	0.184	1.928	0.715	0.528	0.918	0.868	0.334	0.103	0.636	0.567
	0.824	2.112	0.463	0.049	5.165	0.92	1.586	0.345	0.428	2.383	1.674	2.922	1.303	2.487	0.962	0.803	0.962	0.979
	1.957	0.535	0.231	1.727	0.308	0.887	1.493	1.261	1.132	0.837	0.913	0.025	0.059	0.636	0.762	0.021	1.769	4.456
	1.932	0.818	0.116	0.098	0.376	0.92	2.146	0.611	1.744	1.001	1.887	0.933	0.622	0.116	0.361	0.144	0.266	0.489
	1.417	1.056	0.255	0.603	2.514	0.526	0.964	0.85	0.367	1.51	0.882	2.628	0.415	0.116	0.053	0.123	1.589	1.004
	0.592	1.829	0.833	0.195	0.445	0.526	0.995	0.81	0.612	0.236	0.791	0.749	0.059	0.231	0.08	0.864	0.198	0.773
	1.494	1.815	0.023	0.065	0.222	0.953	0.902	1.301	0.551	0.091	0.837	0.638	0.829	1.099	1.229	2.12	0.541	0.361
	0.85	1.234	0.255	0.065	1.112	1.315	0.715	0.69	0.673	0.073	0.061	0.577	0.267	0.289	3.661	0.535	0.859	0.386
	2.37	0.476	0.416	0.163	0.41	0.887	1.088	0.013	0.612	3.82	0.761	0.27	2.814	0.231	0.067	1.091	0.55	0.515
	2.473	2.231	0.046	1.531	1.146	0.559	0.777	1.168	1.742	1.328	1.902	0.724	0.03	1.562	0.641	0.041	0.12	0.541
	3.76	1.115	0.949	1.482	5.405	1.117	2.612	0.212	0.185	0.437	1.978	0.724	0.267	0.405	2.017	0.082	1.005	0.026
	0.026	0.833	1.249	1.71	0.086	0.427	1.151	0.372	0.222	1.255	0.015	1.51	0.533	0.81	0.588	1.256	0.721	1.082
	2.833	2.826	0.046	1.955	0.205	4.009	3.545	1.327	1.334	1.201	0.046	0.896	0.089	0.289	0.12	0.926	1.117	0.67
	3.992	0.015	0.416	0.472	0.086	0.427	0.684	0.199	0.889	2.383	1.019	4.101	1.481	0.578	0.521	0.165	0.661	0.335
	1.365	0.982	0.602	0.456	0.53	2.53	1.275	0.836	0.074	0.746	0.122	0.896	1.007	0.694	0.094	3.149	0.498	0.85
	1.957	0.937	0.046	2.671	0.222	0.854	1.151	0.65	1.112	1.401	1.217	0.123	1.422	0.289	0.548	0.226	0.094	0.258
	2.112	0.833	0.602	2.932	0.53	0.427	0.249	0.491	0.593	2.274	0.061	0.553	0.948	0.289	0.361	0.082	0.618	0.618
	1.082	0.803	0.578	0.717	0.393	1.15	0.684	0.558	1.149	0.382	0.943	1.019	0.711	0.578	0.027	0.597	1.4	0.695
	2.138	0.937	0.278	0.521	0.582	0.92	1.151	0.518	0.889	1.182	1.628	1.523	0.681	0.983	0.24	0.082	0.455	2.447
	6.645	1.339	0.625	1.841	2.309	1.117	1.119	0.783	2.372	1.528	0.806	0.896	1.422	0.058	0.575	0.021	0.515	0.824
	0.309	0.952	0.093	1.531	0.804	0.953	0.715	0.398	0.148	1.856	0.746	0.97	0.03	0.174	0.281	0.391	0.412	1.107
	1.314	1.368	0.324	0.814	0.718	2.268	0.529	0.239	2.001	2.074	0.791	0.761	1.896	0.81	0.027	1.997	0.61	0.412
	1.185	1.234	0.787	0.929	3.164	3.253	5.1	0.372	1.631	0.182	1.537	0.417	0.444	0.925	0.053	2.758	0.378	0.386
	0.489	1.324	1.18	0.098	2.155	1.446	1.586	1.128	0.296	0.418	0.73	0.135	0.03	0.521	0.775	0.7	0.404	0.438
	1.751	0.818	0.81	0.033	0.445	0.23	1.455	0.451	1.038	0.582	0.639	1.572	0.77	0.636	0.428	0.185	0.747	1.056
	1.906	0.58	0.162	0.098	0.308	1.084	1.861	1.181	0.927	0.91	0.959	0.835	0.237	1.099	0.24	0.082	0.189	1.004
	1.236	2.915	0.185	0.766	0.445	0.657	1.557	0.398	1.779	3.275	0.898	1.081	0.059	0.694	0.748	1.132	0.807	0.232
	2.344	0.996	0.486	0.016	0.274	0.887	1.76	1.341	0.741	0.273	1.111	0.626	2.044	0.81	0.775	0.679	0.55	1.107
	0.077	4.328	0.255	0.44	0.274	1.282	2.639	1.354	1.001	3.202	0.517	0.43	1.422	1.909	0.428	0.412	0.618	0.824
	0.695	1.16	0.139	0.147	0.855	0.756	1.726	0.664	1.927	1.474	1.522	1.056	1.688	1.504	0.521	1.276	1.331	0.464
	4.275	1.026	0.069	0.016	0.274	0.164	2.267	0.85	1.89	1.674	0.715	0.491	1.866	0.463	0.828	0.021	0.739	0.876
	1.777	0.848	1.064	0.081	0.376	0.493	0.237	1.965	0.259	2.001	0.03	0.724	0.03	2.661	1.871	0.906	2.328	0.695
	0.309	3.272	0.046	0.424	0.051	2.695	5.346	0.664	0.778	3.22	0.441	0.086	2.873	0.174	0.401	0.35	1.494	0.824
	7.109	3.019	0.972	0.049	0.616	1.315	0.271	0.504	1.297	0.728	1.354	1.424	0.592	1.562	1.817	0.082	0.069	0.18
	1.803	0.982	0.463	0.049	0.479	2.432	1.658	1.115	0.889	0.819	0.456	0.381	1.333	1.677	0.053	0.268	2.267	0.335
	2.035	1.472	0.116	0.358	0.479	0.197	3.113	1.513	0.037	0.382	0.472	0.123	1.007	0.868	1.085	0.082	0.807	1.906
	0.464	1.101	0.139	0.179	3.079	1.315	1.523	0.345	1.668	1.455	0.852	0.767	1.451	2.487	0.153	1.482	0.533	0.026
	0.077	3.153	1.226	0.652	0.838	7.558	1.252	0.345	5.151	1.801	0.03	2.155	0.267	0.347	1.404	1.173	0.06	1.906
	1.854	0.03	0.093	0.831	0.718	1.282	3.384	0.292	2.409	0.346	1.035	1.049	3.08	0.463	0.051	1.645	1.34	1.571
	4.456	3.019	0.023	0.098	0.53	0.23	3.722	0.504	0.63	0.055	0.061	0.158	2.517	2.256	0.6	0.977	0.515	2.37
	0.103	0.431	0.648	0.147	1.591	0.23	1.117	0.412	4.67	0.455	0.411	0.011	0.74	0.116	0.702	0.489	1.958	3.039
	4.43	0.744	0.671	0.065	0.41	1.643	5.414	1.075	1.038	0.837	0.015	0.937	1.659	0.405	0.166	0.521	0.704	0.052
	1.262	0.149	0.185	0.244	0.65	0.263	0.102	0.969	0.964	0.855	1.232	0.846	1.066	3.875	0.051	0.684	0.223	1.545
	2.215	0.61	1.874	0.489	0.291	0.23	6.158	0.412	3.78	0.8	1.232	0.429	1.096	0.174	0.102	0.098	0.867	0.438
	4.018	1.651	0.093	0.456	0.564	0.23	0.305	0.332	0.445	1.092	1.324	1.151	0.77	1.851	0.268	0.081	0.335	1.107
	5.924	1.368	0.162	1.401	1.71	1.577	1.861	0.65	2.854	1.146	2.602	1.365	1.096	0.116	0.026	1.238	0.077	1.107
	5.769	0.253	0.648	0.489	2.412	0.277	5.042	0.358	1.742	0.655	1.826	0.011	3.998	0.694	0.128	0.635	0.378	0.515
	2.807	0.833	1.157	0.081	3.54	0.201	5.685	0.358	2.891	1.182	1.111	1.049	1.422	1.851	0.077	0.098	0.026	1.468
	1.365	0.833	0.046	0.033	0.65	0.478	1.963	0.597	2.038	0.109	0.959	1.049	1.451	0.058	0.255	1.205	0.18	0.618
	0.876	0.848	0.208	0.912	1.933	2.014	2.267	0.444	5.596	0.018	0.928	0.147	0.829	3.066	0.217	0.065	0.498	0.129
	1.082	2.737	0.37	0.505	0.205	0.403	1.286	0.421	1.742	0.273	0.167	0.621	0.474	0.463	0.23	0.472	0.601	0.129
	7.649	0.744	2.291	0.293	0.924	1.234	1.32	0.577	0.964	0.018	0.32	0.835	3.465	1.099	0.332	1.026	0.893	0.567
	1.03	1.383	1.041	0.261	0.205	0.327	2.267	0.532	1.445	0.782	0.746	0.711	0.444	0.463	0.115	0.929	0.223	0.541
	0.18	1.309	0.139	0.195	0.428	2.744	2.199	0.754	0.222	1.273	1.08	4.288	0.652	1.099	0.766	0.733	0.026	1.004
	0.18	0.878	0.416	0.88	0.359	1.259	1.523	0.466	0.074	0.728	3.028	0.948	1.066	4.743	0.077	1.124	1.297	1.442
	3.425	4.075	0.625	0.326	0.462	0.806	3.858	1.065	1.853	0.509	1.719	1.58	0.711	2.487	0.23	0.065	0.584	0.618
	1.004	0.744	0.023	0.026	0.359	1.108	0.305	0.466	0.185	0.164	1.4	1.704	0.681	0.983	0.37	0.814	0.052	0.695
	0.979	2.796	1.527	0.231	2.497	0.806	6.057	0.444	0.334	2.31	1.309	1.106	2.192	1.504	0.843	2.688	0.034	0.412
	2.91	0.863	0.81	0.128	3.797	0.025	4.094	0.665	1.297	1.219	0.654	0.598	1.125	1.041	0.498	0.929	0.447	0.335
	1.211	4.774	0.37	0.77	0.137	2.291	5.651	2.484	0.63	0.309	0.791	0.846	0.415	2.603	0.166	0.13	1.211	0.077
	0.927	1.16	0.185	1.284	1.42	3.172	2.538	0.532	1.705	0.055	1.248	0.293	3.436	0.636	0.37	0.147	0.137	0.412
	2.524	1.101	1.111	0.513	1.779	0.705	4.027	0.643	2.112	0.546	0.898	1.174	5.005	0.694	0.013	0.847	0.318	0.979
	1.829	1.086	0.093	0.796	0.821	0.378	0.677	0.754	1.223	1.055	0.73	0.485	4.443	0.231	0.204	1.238	0.593	1.983
	1.674	3.019	0.208	0.693	0.222	1.586	2.978	0.665	0.037	2.583	2.084	0.26	0.918	1.215	0.038	0.505	0.24	0.773
	2.969	0.684	2.082	0.128	1.146	0.78	0.034	0.865	2.557	0.273	0.959	1.038	1.392	0.521	1.66	1.124	0.885	0.721
	1.137	1.026	1.087	0.154	0.582	0.352	2.639	1.22	0.815	1.019	0.183	0.756	1.54	4.454	0.447	0.195	0.507	1.468
	0.274	0.803	0.255	0.231	1.009	0.327	0.068	0.133	0.148	0.655	1.035	1.106	1.925	0.231	0.077	0.114	1.228	1.571
	0.99	0.059	0.301	1.515	4.207	0.428	1.557	1.242	0.519	0.546	1.491	0.102	3.288	0.983	0.46	0.391	0.077	0.85
	4.927	0.193	0.093	0.924	2.309	0.302	0.981	2.063	0.741	1.565	0.822	0.181	0.503	0.578	0.064	0.749	0.258	1.442
	1.284	0.863	0.856	0.513	0.53	1.511	3.621	0.821	1.26	0.036	0.943	0.09	0.859	1.446	0.332	0.798	1.056	0.103
	3.348	0.937	2.314	0.822	0.051	1.309	3.587	0.288	1.408	1.692	1.552	3.193	0.178	2.429	0.409	0.081	0.077	1.082
	0.611	1.205	0.139	5.622	2.155	0.881	0.135	0.133	0.964	1.073	0.806	0.632	1.629	0.752	0.37	0.016	0.206	1.03
	1.79	1.205	0.162	1.951	0.12	1.36	2.944	1.242	1.001	1.237	0.959	0.023	4.946	1.62	0.217	0.277	0.206	0.695
	3.158	0.773	1.203	0.051	0.308	0.856	7.783	0.488	0.667	1.51	1.445	0.632	3.406	0.231	1.047	0.228	0.816	0.798
	0.316	0.238	3.841	1.694	1.3	0.932	2.064	0.754	2.668	1.364	0.654	0.045	0.059	0.578	0.013	0.407	0.996	1.314
	4.99	0.952	0.694	1.027	0.735	1.007	1.726	0.51	1.149	1.419	1.126	0.914	0.652	0.174	0.179	0.342	0.593	1.03
	2.843	1.041	0.208	0.693	0.257	0.881	2.707	1.087	1.149	0.6	0.746	0.767	0.178	1.215	0.345	0.098	0.893	0.67
	1.116	0.788	0.093	1.977	0.582	0.68	1.523	0.821	0.148	1.364	0.015	0.079	1.185	0.289	0.434	0.814	0.421	1.417
	0.905	2.573	1.782	0.462	0.594	0.151	1.421	0.665	0.519	1.146	0.639	0.779	2.192	0.289	0.038	0.098	1.074	2.035
	0.021	0.61	0.069	0.539	0.879	1.083	1.59	0.466	0.445	1.401	0.578	1.298	1.007	1.041	0.23	0.391	0.275	0.335
	1.937	0.744	2.013	0.77	0.853	2.644	3.181	1.996	1.408	1.492	0.776	1.207	0.118	2.892	0.102	0.033	0.103	0.773
	1.348	1.056	0.509	0.77	0.749	0.504	4.602	1.22	1.26	2.274	1.035	0.102	1.451	0.578	0.255	0.814	0.137	0.103
	0.126	1.933	2.638	0.95	0.62	1.36	1.184	0.2	0.296	3.438	1.658	0.463	0.652	0.578	0.14	0.293	0.077	0.18
	2.295	1.086	0.023	0.59	0.93	0.957	4.703	1.996	0.259	0.055	0.609	0.97	0.03	0.752	0.089	0.717	0.129	3.168
	3.769	1.011	0.81	0.231	0.491	1.259	3.993	0.222	0.222	1.037	1.004	0.474	0.237	0.405	0.013	0.081	0.369	1.185
	0.969	2.082	2.244	0.77	0.853	0.126	1.929	0.266	0.445	1.255	0.943	0.688	0.622	0.289	0.051	0.424	0.352	0.953
	1.537	0.892	1.157	1.617	0.672	1.133	3.012	0.377	1.445	1.273	0.091	1.501	0.563	0.174	0.026	0.505	0.06	2.267
	1.263	0.922	0.069	0.359	0.568	1.108	0.575	1.597	0.259	0.018	1.05	0.023	0.948	2.603	0.255	0.261	0.017	0.773
	1.453	1.041	3.239	0.667	0.181	1.511	0.372	1.752	0.556	1.965	4.625	0.993	2.044	2.487	0.166	0.342	0.799	0.103
	2.674	1.859	2.499	1.207	1.421	1.057	1.117	1.042	1.445	0.982	0.533	0.654	2.128	2.834	0.115	0.163	0.584	0.232
	2.464	0.357	1.134	1.412	1.059	0.554	2.233	0.665	1.223	1.492	0.548	0.214	1.12	0.636	0.038	0.147	0.421	1.648
	0.716	0.565	0.185	0.642	0.103	0.78	0.237	0.377	2.668	2.183	0.898	2.031	1.702	0.058	1.264	0.847	0.653	0.876
	1.263	0.684	0.393	0.822	1.189	0.579	1.557	0.311	1.223	1.655	1.415	0.553	0.09	0.463	0.026	0.391	0.24	0.309
	4.569	2.052	0.37	0.051	0.646	1.46	3.485	1.486	2.372	2.401	0.517	0.023	0.582	0.463	0.396	1.254	2.534	0.129
	1.011	1.829	1.018	0.513	0.181	0.151	2.944	0.51	1.927	2.765	0.852	0.023	0.694	0.174	0.255	0.847	0.086	0.052
	2.611	1.13	2.938	0.154	0.698	1.284	4.331	0.776	2.075	1.164	0.715	1.298	0.717	0.231	0.115	0.065	2.499	0.464
	0.59	1.933	0.069	0.334	3.721	0.076	0.541	0.688	0.334	1.419	1.004	1.354	0.381	0.231	1.545	1.564	0.017	1.211
	1.706	0.134	0.231	0.77	1.214	1.057	1.32	4.103	0.371	0.273	0.882	0.113	0.045	0.231	0.268	0.033	1.374	0.515
	1.411	0.327	0.023	0.436	0.052	0.428	4.331	0.444	2.52	1.856	0.639	0.023	0.269	1.967	0.14	0.586	0.352	0.155
	2.716	1.487	0.416	1.617	0.543	0.227	2.436	0.887	1.816	0.837	1.704	0.654	0.09	1.562	0.051	0.407	0.756	0.18
	2.611	0.357	0.44	1.155	0.491	0.201	3.858	0.909	0.408	1.11	0.517	0.079	1.59	0.463	0.37	0.619	2.19	3.065
	1.158	1.978	0.116	1.386	4.625	1.964	0.541	0.333	0.63	1.019	0.487	0.88	0.314	0.289	0.281	0.342	0.017	0.026
	7.475	0.595	1.018	3.158	1.085	0.227	1.218	0.333	1.742	1.383	1.309	0.045	0.873	2.371	0.192	0.081	1.177	1.88
	3.348	0.788	0.278	1.027	1.912	2.014	1.117	1.53	1.668	1.437	1.263	0.045	6.249	1.215	0.434	1.01	0.086	1.88
	1.958	0.818	0.486	0.154	1.189	0.579	0.947	0.71	0.408	0.127	1.232	1.489	0.045	0.521	0.243	0.733	0.326	0.052
	2.148	0.327	3.725	1.053	0.698	1.284	2.707	0.488	0.222	2.201	0.517	0.779	0.829	0.752	0.485	0.733	0.696	0.927
	1.242	0.61	0.046	1.155	4.057	0.428	2.064	0.665	0.482	0.855	1.111	1.354	1.366	0.058	0.089	0.195	0.558	0.335
	0.147	0.863	1.087	1.13	0.646	1.485	1.929	1.597	0.741	0.018	0.373	3.205	0.157	0.983	0.038	0.293	0.842	1.391
	1.432	0.833	0.046	0.385	2.403	0.05	1.252	0.71	0.667	6.058	0.583	0.068	0.918	0.405	0.204	0.033	1.537	1.056
	1.958	0.55	1.018	0.899	1.163	0.201	5.482	0.266	0.964	0.964	0.326	1.67	4.233	0.752	0.051	0.831	1.606	0.876
	2.169	0.61	0.856	0.899	1.835	0.025	3.35	0.599	1.075	0.946	0.734	1.207	0.65	0.463	0.064	0.863	1.065	0.747
	1.242	1.041	0.347	0.282	2.558	3.726	1.184	1.353	0.741	1.273	0.734	0.034	0.045	0.636	0.46	0.603	0.129	0.644
	1.579	0.164	0.509	1.463	0.594	1.309	0.508	1.863	1.371	0.036	0.466	0.011	2.732	0.868	0.217	0.342	2.585	0.721
	1.2	2.365	0.509	0.77	1.99	0.277	0.981	1.176	3.484	1.928	0.385	0.361	0.56	0.521	0.204	0.505	2.207	3.348
	2.148	0.61	1.434	0.308	2.739	0.302	0.474	0.688	0.259	0.964	0.035	0.079	1.254	1.272	0.396	0.375	0.49	0.618
	0.948	0.595	0.44	0.051	0.827	1.284	0.034	0.266	3.854	1.273	0.245	0.011	0.022	0.174	1.111	0.212	0.85	0.876
	1.453	0.625	1.226	0.257	2.274	0.755	0.034	2.063	1.112	0.819	0.967	0.169	0.47	0.347	0.128	0.261	0.034	0.567
	1.6	2.9	0.139	0.719	0.956	0.414	0.271	0.488	1.482	1.364	3.287	1.602	0.045	0.983	0.587	0.733	0.009	0.026
	3.116	2.171	0.185	0.18	1.964	0.298	2.369	0.466	0.259	2.001	2.18	0.654	0.224	0.636	0.064	0.7	0.842	0.515
	1.327	0.744	0.046	0.95	0.181	0.778	1.557	0.732	1.631	0.4	0.653	0.722	0.538	0.231	0.345	0.505	1.331	0.309
	0.737	0.892	0.717	1.72	0.026	0.579	0.169	0.688	1.075	0.564	0.07	0.666	0.873	0.116	0.089	0.57	0.644	0.155
	0.4	1.071	0.81	0.308	1.421	0.05	1.523	0.599	1.26	0.546	0.874	0.158	0.09	0.116	0.013	0.228	0.034	0.953
	1.116	1.666	0.393	0.847	4.005	0.066	0.946	0.111	7.079	1.001	0.804	1.14	1.053	0.116	0.013	0.114	0.249	2.318
	1.242	0.818	0.093	0.051	0.362	0.546	4.864	0.887	0.222	0.928	1.282	0.79	4.636	0.752	0.383	0.228	0.472	1.417
	1.685	0.223	0.347	0.719	1.654	1.043	0.766	0.621	1.297	3.547	0.117	0.733	0.605	0.058	0.689	0.277	3.221	0.567
	1.642	0.595	0.972	0.18	1.008	0.017	1.847	0.887	1.334	0.8	0.105	2.144	1.053	0.636	0.013	0.505	0.85	1.004
	2.59	0.773	0.023	1.771	0.362	1.291	3.378	0.333	1.112	0.782	1.609	0.53	0.672	0.289	0.306	0.033	0.009	4.069
	1.474	0.595	0.046	1.797	0.052	1.705	0.405	0.266	1.186	2.947	0.047	1.738	3.427	0.347	0.026	0.098	0.086	0.876
	1.327	1.785	0.509	0.103	0.052	0.033	1.171	1.375	1.927	2.092	0.058	0.937	1.411	0.058	1.098	0.179	1.409	0.412
	2	0.729	0.185	1.797	0.775	0.745	1.802	0.776	0.556	0.564	1.014	0.858	0.582	0.81	0.638	0.814	0.017	0.901
	1.495	3.138	0.231	0.359	0.827	0.96	2.072	0.599	2.112	0.782	0.478	1.162	1.075	0.103	0.511	0.391	0.91	0.129
	1.916	1.071	0.81	0.719	1.085	0.033	2.567	0.444	1.223	0.619	0.012	0.226	0.179	0.206	0.434	0.456	0.017	0.361
	1.137	0.58	0.37	3.568	1.292	0.662	0.045	0.665	1.112	0.964	0.664	0.226	0.202	1.704	0.689	1.173	0.816	1.004
	3.643	1.294	1.018	1.258	0.594	1.838	1.982	0.621	0.852	0.982	0.828	0.214	0.762	2.168	0.077	0.668	0.55	1.442
	0.316	0.595	0.764	0.462	0.517	0.96	0.18	0.399	0.148	1.31	1.189	0.09	0.694	0.155	0.306	0.733	1.503	1.211
	1.6	0.773	0.093	0.334	0.724	0.397	3.738	0.554	0.371	1.001	0.28	0.993	0.582	0.258	0.089	0.13	0.163	0.206
	0.295	1.205	0.116	1.284	0.078	0.894	6.936	0.554	0.259	1.055	0.688	0.35	0.739	1.187	0.115	2.704	0.601	1.211
	3.137	1.13	0.185	1.027	0.465	0.712	1.126	0.488	0.556	0.873	0.455	0.97	0.873	0.619	0.128	0.472	0.481	0.232
	1.411	1.458	0.787	1.053	1.214	0.149	2.027	0.177	1.853	1.455	0.629	0.598	1.232	0.671	0.268	1.417	0.198	0.541
	1.706	1.443	0.486	0.103	0.568	0.596	2.027	0.355	0.593	0.546	0.676	0.587	0.403	4.956	0.243	0.391	0.077	0.515
	1.579	0.952	0.671	0.154	0.543	0.828	0.585	0.599	1.89	2.783	0.606	0.079	0.538	0.155	0.919	0.538	0.18	0.206
	1.306	0.996	0.208	1.515	0.362	2.285	1.126	0.244	0.852	0.073	1.049	1.681	0.112	0.052	0.153	0.016	0.12	0.18
	0.19	0.654	0.555	0.051	2.326	1.325	0.721	0.222	0.889	1.637	0.012	0.068	0.941	0.31	1.711	0.358	0.575	1.829
	0.042	0.892	1.018	1.258	0.646	1.341	2.837	0.288	0.927	0.946	0.513	0.305	0.873	0.878	0.485	0.244	0.533	1.674
	0.716	4.209	0.949	0.847	0.827	0.017	5.179	1.264	0.408	0.855	0.991	0.045	0.694	0.31	0.14	0.195	0.052	0.541
	2.548	2.469	0.162	0.976	0.026	0.066	0.856	2.262	0.927	0.546	0.28	0.203	1.165	1.962	0.983	0.179	0.979	1.52
	0.126	1.041	0.023	0.128	1.731	0.066	0.135	1.065	1.557	1.455	1.877	0.056	0.515	1.032	0.485	0.88	0.661	2.962
	1.348	0.297	0.764	2.901	0.439	4.619	0.631	1.02	2.928	0.655	2.04	0.598	0.179	3.923	0.421	1.401	0.06	0.335
	2.064	1.071	1.018	0.359	0.904	0.033	0.766	0.71	0.964	2.238	1.306	1.659	0.717	1.084	0.345	0.195	1.134	0.541
	0.948	0.535	1.573	1.001	1.189	0.894	10.134	0.71	0.074	0.8	0.023	0.395	0.873	1.032	0.077	1.271	0.172	0.155
	4.485	1.755	0.949	0.385	0.207	0.894	1.802	1.375	0.185	0.8	1.632	0.485	0.134	1.549	0.498	0.456	0.859	0.644
	0.821	0.059	0.162	1.284	0.827	1.242	2.837	0.333	0.63	0.528	1.609	1.365	1.12	0.413	0.217	0.456	0.301	0.773
	0.926	0.669	1.481	0.154	1.938	0.745	2.567	0.333	0.704	2.038	0.746	0.632	3.942	2.426	0.217	0.098	0.885	0.026
	2.737	0.074	1.596	0.026	0.904	0.828	5.224	0.532	1.927	0.146	0.28	1.162	0.538	0.981	1.813	0.261	0.661
	1.011	0.937	1.041	0.642	0.207	0.695	5.089	3.216	0.482	0.6	1.142	0.677	1.187	1.342	0.166	0.081	0.06
	1.474	2.067	2.545	0.411	0.594	0.944	0.09	0.621	1.297	0.364	1.55	1.151	0.56	0.568	0.613	0.44	1.563
	2.4	3.361	0.208	0.411	2.119	0.646	2.837	0.399	1.26	1.437	0.629	0.677	0.739	0.155	0.013	0.065	0.807
	1.032	3.168	3.54	0.205	0.517	0.712	2.567	0.399	1.557	1.601	0.128	0.677	0.157	0.516	0.294	0.212	0.069
	0.59	0.104	0.023	4.929	0.413	1.755	5.044	0.643	0.704	0.437	0.105	1.207	0.381	0.568	0.026	0.049	1.348
	1.474	1.339	2.175	1.643	0.413	0.05	1.531	0.599	0.519	0.437	0.023	0.147	0.851	3.923	0.128	0.456	0.919
	0.863	1.666	0.231	1.669	0.543	1.49	2.297	0.466	0.222	0.327	0.07	0.779	1.008	0.413	1.06	0.212	0.146
	1.137	1.175	1.365	0.334	0.207	2.533	12.07	0.621	0.482	0.691	0.466	0.429	2.128	0.929	0.14	0.603	0.867
	1.327	0.803	0.44	0.899	0.491	1.854	4.189	0.843	0.259	0.582	0.781	0.801	0.515	0.103	0.102	0.244	0.206
	1.642	0.729	1.041	1.412	1.318	0.281	1.711	0.288	1.89	0.418	0.839	0.722	0.762	2.581	0.549	0.424	0.103
	2.485	1.294	0.44	2.978	1.576	0.695	0.54	1.02	0.556	1.11	0.035	1.004	0.045	1.962	0.166	0.717	0.945
	5.18	4.982	1.527	0.051	1.757	1.225	2.252	1.042	0.556	0.2	0.688	2.009	1.03	0.465	0.766	1.173	1.391
	2.695	0.848	0.324	2.798	0.904	0.066	0.991	0.377	0.667	0.728	0.466	0.237	0.627	3.201	0.217	1.303	0.086
	0.948	0.833	1.214	0.513	0.413	0.579	0.45	0.865	1.742	0.6	1.119	0.654	1.075	1.652	0.051	0.635
	1.263	1.8	2.997	2.824	2.093	0.679	2.117	0.311	0.889	1.182	0.758	0.068	0.627	0.568	0.064	0.489
	1.306	0.297	2.274	0.59	1.731	1.01	2.837	1.042	1.001	0.473	1.41	2.719	2.531	5.627	0.153	2.101
	1.79	1.339	1.628	0.462	0.517	0.149	1.937	0.266	0.482	0.473	1.096	1.422	0.314	0.361	0.013	0.814
	1.663	2.945	0.155	0.334	4.238	1.159	2.207	0.71	2.112	0.073	1.026	1.298	1.254	0.619	0.396	0.277
	2.99	0.818	0.026	0.103	3.437	0.05	0.18	0.111	0.889	0.91	0.058	0.858	2.262	2.065	0.23	0.228
	1.874	0.878	1.964	1.617	0.904	0.579	1.126	0.554	0.778	1.455	0.023	0.632	0.291	0.361	0.115	0.766
	1.242	0.059	0.568	0.899	2.946	2.185	1.756	0.643	5.337	0.673	1.177	0.011	0.65	2.013	1.06	0.847
	2.632	2.543	0.078	0.719	0.93	0.033	0.27	0.599	1.112	0.782	0.839	0.542	0.47	0.413	0.357	0.081
	1.432	1.413	0.181	2.747	1.111	0.298	2.702	0.377	1.075	1.146	0.501	0.056	1.568	0.568	0.064	0.033
	1.242	1.011	0.749	1.181	1.292	2.517	3.288	0.377	1.557	0.728	0.163	0.925	1.299	0.465	0.217	0.619
	0.569	0.58	0.543	1.155	5.065	0.828	3.423	1.109	0.037	0.418	0.828	0.677	0.314	2.994	1.609	0.554
	0.274	1.755	2.481	0.462	0.052	0.861	5.45	1.286	0.889	0.837	0.012	1.738	0.224	0.671	1.43	0.147
	0.274	0.089	0.258	1.874	1.111	0.911	1.171	0.622	0.334	0.418	0.012	0.181	2.374	0.465	1.8	0.114
	1.2	0.104	0.594	0.231	0.129	0.861	5.855	0.777	0.482	1.001	0.14	0.045	0.157	0.052	0.038	0.668
	0.737	0.253	0.439	2.31	0.465	0.844	0.225	0.249	1.742	0.8	0.221	0.147	0.963	0.671	0.089	1.091
	1.453	0.714	0.181	0.103	0.749	1.44	2.927	0.342	1.075	0.146	0.303	0.023	0.605	0.671	0.447	0.179
	1.474	1.398	4.057	2.388	1.99	0.795	3.243	2.83	0.556	0.655	1.445	0.643	0.784	1.136	0.792	0.7
	2.4	1.606	3.152	0.616	0.594	0.762	0.18	0.404	0.778	0.709	0.047	0.124	0.358	0.413	0.357	0.098
	1.327	0.461	1.034	1.181	0.465	0.116	1.711	0.155	6.486	1.364	1.527	0.135	0.314	0.052	0.243	1.759
	1.137	0.773	1.964	1.977	0.982	0.215	3.468	0.466	0.111	0.855	1.492	0.654	0.963	0.206	0.051	0.195
	1.832	1.368	1.369	1.386	0.413	0.646	2.387	2.021	0.667	3.202	0.455	2.742	0.381	0.619	0.179	0.831
	1.221	0.193	0.491	0.924	0.749	0.579	2.612	0.809	0.482	3.384	0.093	2.155	0.963	0.31	0.051	0.391
	1.769	0.372	0.646	1.72	0.413	0.513	2.522	0.777	1.001	2.201	0.326	0.451	0.067	0.981	1.047	0.016
	0.99	0.476	0.879	0.924	1.86	0.546	1.802	1.928	0.445	3.42	0.525	0.056	3.942	0.206	0.243	0.538
	3.243	0.074	0.646	0.231	0.517	1.805	0.946	1.088	0.074	0.619	0.373	0.023	0.403	0.206	0.204	0.847
	1.474	1.071	1.008	0.976	1.318	0.894	5.45	1.399	0.778	0.782	1.096	0.711	1.747	0.465	0.102	0.44
	0.211	0.937	1.111	1.207	2.532	1.126	5.675	1.057	1.149	0.946	0.641	0.587	1.769	0.206	0.102	0.147
	2.801	0.982	0.517	0.026	1.395	0.281	2.342	0.435	0.037	1.055	0.117	0.361	1.366	1.239	0.013	0.424
	1.284	0.982	1.525	1.258	3.127	2.036	0.856	0.871	1.371	0.564	1.842	0.948	1.187	0.258	0.447	0.147
	0.168	1.517	1.24	0.539	0.594	0.679	0.09	0.498	0.519	0.873	0.676	0.858	0.067	0.619	0.026	1.388
	1.6	1.205	0.026	4.903	0.724	0.132	0.45	0.498	2.298	0.509	0.093	0.372	0.269	1.549	0.268	1.099
	1.474	0.937	2.481	3.029	0.491	0.894	1.216	2.021	0.408	4.075	0.198	0.147	0.179	0.258	0.37	0.231
	0.337	1.636	0.078	0.026	0.568	2.765	0.135	0.933	1.038	1.219	0.012	0.756	0.739	1.652	0.843	1.157
	1.2	1.041	0.103	0.334	1.473	1.424	2.973	0.249	0.482	0.764	0.023	0.124	1.075	0.31	1.8	0.868
	0.842	0.595	0.155	1.438	0.491	1.225	0.045	1.399	2.001	0.91	0.012	0.587	0.784	0.206	0.613	2.198
	0.126	0.64	0.879	0.924	0.439	0.017	1.937	1.462	1.594	0.509	1.002	0.102	1.187	0.206	0.153	0.174
	1.158	0.387	0.233	0.976	6.331	3.063	6.576	2.83	0.259	0.2	0.035	0.034	0.202	0.31	1.366	0.058
	2.443	0.669	1.912	0.642	0.568	0.099	0.27	1.399	0.556	0.673	0.07	0.023	2.688	0.413	0.268	5.495
	1.579	0.61	1.835	0.051	0.336	0.563	3.963	0.809	1.26	0.382	0.023	1.693	0.941	3.459	0.14	1.851
	1.348	0.193	0.646	0.847	0.362	0.132	1.081	0.373	0.63	0.073	0.338	0.023	0.47	0.052	0.243	1.388
	0.695	1.309	4.186	1.566	0.233	0.315	1.486	2.612	2.112	1.655	2.448	0.203	0.134	0.878	0.396	0.983
	1.263	1.309	4.315	1.104	0.31	0.281	1.486	0.715	0.148	0.291	0.56	1.546	0.426	2.426	0.013	2.487
	2.485	1.056	0.568	1.104	0.31	0.497	0.09	0.964	0.074	0.8	1.574	1.422	0.314	1.239	0.064	2.198
	2.801	0.327	0.956	0.873	1.809	0.844	1.396	0.218	0.741	1.819	0.035	0.982	0.09	1.342	0.268	2.776
	1.306	0.818	1.163	1.925	0.879	0.248	1.937	0.591	0.408	0.127	0.385	0.305	0.426	0.413	0.026	0.81
	1.79	0.283	0.129	0.693	1.912	0.546	1.081	0.218	2.15	0.982	0.023	1.117	0.291	0.31	0.064	4.049
	0.274	5.072	3.798	0.513	0.62	0.464	0.45	1.026	2.409	0.528	0.012	0.688	0.224	0.206	0.294	1.851
	2.716	0.788	0.103	2.156	0.517	0.728	8.557	0.902	0.074	1.037	1.644	0.192	2.285	0.31	0.051	1.504
	0.821	1.815	5.685	0.026	2.455	0.613	2.027	0.529	0.667	1.255	0.816	1.422	0.426	1.032	0.179	0.463
	1.6	0.074	0.646	0.103	1.964	0.695	2.702	1.399	0.852	1.437	0.047	0.609	0.739	0.31	0.064	1.62
	1.895	2.424	0.078	2.182	0.646	0.679	2.882	0.995	0.222	0.4	0.187	0.023	0.515	1.652	0.268	1.099
	0.126	0.64	0.439	0.282	0.982	1.192	4.053	0.56	1.075	1.528	0.723	0.023	2.464	0.774	0.026	1.157
	0.463	2.142	0.181	0.565	1.731	0.762	2.567	0.124	0.519	1.201	0.828	1.67	1.277	0.568	0.077	0.058
	0.716	0.565	0.026	0.334	0.749	0.017	3.468	0.155	0.482	0.982	0.606	0.372	0.224	0.929	0.345	1.793
	1.769	0.759	0.413	2.31	0.775	2.152	0.09	0.902	1.001	0.473	2.04	0.869	0.314	0.516	0.281	0.983
	0.716	1.785	2.481	0.103	0.62	0.579	2.792	0.871	2.557	0.6	0.117	1.027	1.254	0.516	0.051	0.636
	0.8	1.056	0.672	0.231	0.543	2.02	1.756	0.031	0.593	0.837	0.513	0.102	0.336	0.206	0.026	1.562
	1.327	1.487	3.695	1.977	0.749	1.556	4.819	2.643	0.037	5.385	0.653	2.37	0.65	0.155	0.383	1.967
	0.105	0.446	1.189	0.077	0.698	1.589	0.36	2.55	3.224	0.691	1.504	0.079	0.09	0.619	0.319	0.578
	2.106	1.026	0.672	0.513	2.145	0.497	5.585	3.638	0.259	0.819	0.128	0.722	0.134	0.413	0.383	1.041
	1.158	1.621	3.488	1.309	0.233	1.109	3.018	0.809	0.371	4.384	0.629	0.858	1.254	0.619	0.192	1.62
	1.053	0.773	1.111	1.232	0.498	2.632	3.468	0.871	0.704	1.019	0.746	1.67	0.873	0.052	0.166	1.388
	2.106	1.621	0.362	1.9	1.727	0.066	1.261	1.741	2.965	1.182	0.023	0.801	0.582	2.22	0.281	0.347
	1.874	1.413	3.127	0.205	2.691	0.778	0.045	2.705	2.594	2.056	1.107	0.677	0.381	0.516	0.357	1.446
	1.495	0.431	0.413	0.667	2.791	3.113	0.405	1.306	0.482	1.037	0.105	0.09	0.851	1.807	0.23	3.644
	1.832	0.535	3.721	2.156	0.083	1.921	1.171	0.373	1.334	1.146	1.504	0.045	1.209	0.413	0.064	1.215
	0.59	0.208	0.207	0.976	0.116	1.871	1.621	0.342	0.445	1.292	0.583	0.011	0.672	1.239	0.447	0.578
	3.243	0.982	0.026	0.899	1.03	0.033	1.666	1.119	0.519	0.309	0.886	0.023	0.067	0.052	1.928	0.694
	1.2	0.268	2.661	0.924	1.362	0.033	0.09	1.057	1.853	2.62	0.699	2.471	1.12	0.31	0.153	1.041
	1.221	1.636	3.23	0.77	0.581	0.662	1.036	0.684	1.853	0.928	0.863	0.53	0.09	2.013	0.192	0.521
	1.6	4.075	0.129	3.44	1.03	0.861	1.937	0.809	0.482	0.891	0.699	0.756	0.224	1.342	0.051	1.215
	1.221	1.026	1.214	1.643	0.249	0.629	2.387	0.871	1.223	1.528	0.769	0.79	2.732	0.774	0.089	1.562
	1.263	2.038	0.827	0.026	0.1	0.414	2.027	0.591	0.074	1.401	1.34	0.745	1.142	0.981	0.077	1.735
	1.179	2.989	2.455	0.051	1.362	0.53	1.396	1.057	0.927	0.8	0.256	0.587	2.71	0.723	0.013	0.116
	10.191	0.863	0.284	0.976	0.349	0.546	1.576	0.809	4.855	1.001	0.256	2.133	0.336	0.206	0.077	1.677
	0.611	1.145	0.31	0.103	0.299	1.705	1.126	0.653	0.111	0.164	0.769	1.625	0.493	0.774	0.026	0.405
	1.2	2.514	0.413	0.026	0.017	2.682	1.576	0.124	1.038	0.455	1.026	0.542	0.56	3.975	0.306	0.694
	5.243	0.878	1.266	0.205	0.764	0.447	0.901	0.653	2.409	1.528	0.898	1.083	0.358	0.052	0.038	3.817
	0.969	2.93	1.059	1.284	0.017	0.397	1.847	0.28	1.112	1.019	1.166	0.406	0.829	1.032	0.077	0.868
	1.853	1.026	1.369	1.771	0.515	1.606	2.488	0.902	3.076	3.238	0.35	1.207	0.56	0.516	0.575	1.504
	1.895	1.145	6.486	0.744	0.033	0.083	6.52	0.435	0.185	0.546	0.909	0.35	1.478	1.084	0.868	0.694
	1.137	1.086	0.801	0.257	0.482	0.513	3.946	0.684	0.334	0.619	0.991	1.264	0.918	0.155	0.179	0.983
	1.558	1.294	0.879	0.231	0.017	0.778	1.716	1.43	0.556	1.928	0.117	1.185	0.605	1.239	0.107	1.099
	1.769	0.58	0.103	0.128	1.811	0.199	7.55	2.519	0.222	1.073	0.058	0.102	0.65	0.361	0.438	1.446
	0.758	1.874	2.946	2.875	0.382	0.447	1.973	1.306	1.038	0.746	0.198	0.237	2.732	0.052	0.225	0.578
	1.558	0.074	3.979	0.899	0.083	0.728	2.874	1.151	0.852	1.874	1.399	0.812	1.881	0.31	0.462	0.868
	1.39	1.205	0.388	0.051	1.727	0.033	1.887	0.187	1.334	1.783	0.863	1.106	1.254	0.258	0.213	3.239
	0.99	2.142	1.964	0.693	1.827	1.258	1.158	0.466	0.148	0.036	1.702	0.023	1.926	0.929	0.332	3.47
	1.306	1.175	2.3	2.054	0.349	0.331	4.89	0.746	1.149	2.747	1.818	1.523	0.941	0.516	0.107	3.47
	1.937	0.059	0.026	0.873	0.681	0.397	2.488	0.591	6.3	2.31	1.469	0.124	2.71	1.136	0.213	0.405
	1.221	1.963	0.491	0.642	1.03	0.464	4.418	1.026	1.186	1.073	0.571	1.884	1.344	1.91	0.225	0.347
	3.411	0.58	1.964	0.411	0.066	2.649	1.287	1.835	1.519	0.982	0.105	0.542	0.605	1.136	0.355	1.272
	4.19	1.19	0.026	0.899	0.1	0.149	1.544	0.622	0.889	3.875	0.839	1.377	1.613	0.258	0.083	2.487
	1.411	0.357	3.514	0.616	0.033	1.374	2.488	0.777	2.187	1.164	0.594	0.519	0.538	0.465	0.474	1.388
	3.959	3.272	0.491	3.158	1.046	0.348	1.287	0.746	4.966	1.037	2.494	0.068	1.971	2.478	0.071	0.289
	0.779	0.104	0.517	2.765	0.066	0.116	3.26	0.218	3.298	0.91	2.098	0.26	1.433	0.774	0.201	2.256
	6.528	0.625	2.842	2.908	1.345	3.013	4.418	3.918	0.074	1.292	0.093	0.835	0.022	0.052	0.059	0.463
	0.948	0.58	1.576	0.553	0.017	0.05	1.845	2.052	2.075	0.709	0.956	0.079	0.067	0.619	0.474	2.545
	2.316	0.253	0.672	0.767	0.282	0.199	1.845	2.737	0.185	1.983	0.583	0.056	1.187	0.155	0.083	0.752
	2.337	0.952	0.258	1.695	0.149	0.281	0.172	0.809	2.038	0.8	0.594	0.812	0.56	2.168	0.071	0.521
	0.884	0.446	2.274	0.963	1.279	0.116	2.273	0.902	3.261	1.346	0.921	0.361	0.65	1.807	0.059	0.983
	0.505	1.636	0.129	0.696	0.183	0.877	1.759	1.151	1.334	0.873	0.571	1.918	0.112	4.13	1.066	3.413
	6.296	1.175	0.698	0.803	0.316	1.308	2.874	0.715	0.927	0.91	0.758	0.203	0.022	0.826	0.047	2.082
	0.358	1.785	0.026	0.285	0.797	0.546	1.029	1.835	0.927	0.728	1.34	0.53	0.224	1.342	0.047	0.752
	1.032	0.416	2.481	0.892	0.249	1.109	0.558	1.088	4.188	0.8	0.163	0.135	0.179	0.31	0.735	0.231
	1.453	0.506	0.284	1.392	1.628	2.301	1.201	0.995	0.185	1.182	0.012	0.395	0.09	1.91	0.438	0.116
	0.695	1.175	0.129	0.963	0.183	0.894	1.33	1.057	0.704	0.709	4.126	0.508	0.059	1.704	0.225	3.239
	2.232	1.889	2.946	2.748	1.163	0.017	1.544	2.861	0.111	3.129	0.583	0.458	0.385	0.103	0.13	0.174
	1.137	0.535	0.362	0.767	3.04	0.778	3.689	0.871	2.224	1.073	0.921	1.74	0.089	0.671	0.047	2.024
	0.379	0.164	0.568	0.036	1.163	0.149	5.19	0.995	3.78	1.273	0.56	0.751	0.089	0.568	0.059	1.793
	1.983	0.788	0.207	0.856	1.777	0.248	3.046	0.684	1.223	1.11	0.117	1.447	0.089	0.361	0.154	1.041
	0.103	2.171	0.233	1.017	5.481	0.397	5.619	1.679	1.112	2.874	0.012	1.172	0.444	0.619	0.083	1.562
	0.026	5.592	2.972	1.731	0.681	2.285	1.587	0.902	1.297	1.655	1.026	1.135	0.563	0.361	0.296	1.157
	0.979	1.71	4.548	1.802	0.183	0.298	1.33	1.057	0.371	1.528	1.632	0.732	3.021	1.084	0.687	0.578
	1.056	0.416	0.181	1.267	0.017	0.513	3.131	0.902	3.817	1.219	0.921	0.128	1.037	1.755	0.142	0.289
	1.983	4.685	0.336	1.82	0.349	0.199	0.086	0.746	1.594	1.546	0.082	0.366	1.185	0.516	0.095	0.578
	0.052	1.368	2.17	1.249	1.395	4.354	2.96	2.612	1.038	0.655	0.839	1.703	0.089	2.013	0.201	1.099
	1.674	3.108	0.672	2.212	1.428	1.639	0.3	1.337	1.038	0.018	0.769	0.623	1.659	0.568	0.047	0.868
	0.644	5.726	0.362	1.624	0.282	0.132	2.016	0.715	0.667	1.437	0.513	0.275	2.162	0.826	0.367	0.521
	0.901	1.487	0.181	0.464	0.1	0.497	2.617	1.213	0.889	0.964	0.315	0.494	0.652	0.155	0.024	2.834
	1.339	0.327	1.008	0.928	0.432	0.511	1.63	1.617	0.852	0.582	0.758	0.439	1.155	0.361	0.13	0.116
	1.932	2.439	0.284	3.461	0.183	3.833	1.373	1.679	0.593	4.075	0.699	1.831	1.333	1.136	0.107	1.041
	1.004	1.413	1.008	0.874	1.345	0.73	1.716	0.529	3.595	0.637	2.506	0.201	0.918	0.155	0.509	1.446
	1.339	0.625	1.99	0.071	0.648	0.566	0.729	0.187	1.186	0.127	1.014	0.403	0.207	1.032	0.059	2.95
	0.489	2.097	0.258	0.928	0.1	0.621	1.201	0.404	0.889	0.546	2.017	0.458	0.03	0.671	0.746	0.925
	0.979	1.086	2.3	0.928	0.399	0.84	1.201	0.84	0.815	1.419	0.245	1.447	0.829	0.671	0.13	1.041
	1.082	2.246	0.026	0.642	0.1	1.113	3.603	0.684	0.778	1.037	0.385	1.025	0.948	1.032	0.201	2.603
	1.159	0.446	0.465	0.856	0.88	1.04	0.515	0.218	0.741	0.146	0.35	2.014	0.355	0.929	0.663	1.099
	0.567	1.205	1.602	1.07	0.066	0.949	0.472	0.435	1.519	0.91	0.047	1.428	0.652	1.084	0.095	1.851
	0.283	0.759	1.654	2.623	0.864	1.04	3.046	0.373	1.075	1.528	0.221	1.025	1.007	4.388	0.024	3.528
	0.232	0.372	2.584	2.212	0.216	0.986	2.917	0.404	0.778	0.709	0.699	0.366	4.206	1.084	0.249	0.463
	2.163	1.011	0.078	1.035	0.698	1.697	6.52	0.715	0.445	0.891	0.699	1.593	1.125	1.91	0.557	1.735
	0.464	0.64	0.801	0.946	0.864	1.278	0.257	1.648		1.092	0.431	0.641	0.415	0.206	0.083	0.463
	0.283	2.409	1.912	1.088	0.1	2.099	1.587	0.187		1.146	0.047	0.751	0.089	0.103	0.142	1.041
	1.03	0.714	0.723	1.213	0.332	1.46	1.158	0.404		1.728	0.047	1.392	0.533	1.187	0.059	1.446
	0.077	0.565	1.55	1.427	1.428	1.497	2.917	0.187		0.764	0.513	0.11	0.503	1.291	0.201	1.562
	0.464	0.089	0.155	1.249	0.631	1.059	1.759	0.466		0.364	0.047	1.318	0.474	0.671	0.415	2.834
	5.512	3.436	1.059	0.946	0.316	2.008	2.102	0.093		2.329	1.364	0.678	5.124	0.826	0.427	1.388
	1.03	0.744	0.413	1.356	0.432	0.602	1.93	0.622		0.218	0.023	0.897	0.74	0.361	0.746	3.008
	0.077	0.64	1.163	1.035	0.133	0.675	2.188	0.124		1.619	0.478	0.568	0.711	1.445	0.533	1.272
	0.438	0.684	2.041	0.946	1.428	1.807	5.233	2.208		4.985	0.676	0.128	0.148	0.774	0.012	0.752
	1.339	1.666	0.052	1.338	0.199	2.519	2.231	0.653		1.474	0.315	1.355	1.333	0.31	0.118	0.231
	1.107	0.402	1.731	0.839	0.033	1.843	1.287	0.404		0.891	0.455	1.776	0.415	0.567	0.391	1.272
	1.185	1.234	0.103	1.588	0.282	0.073	1.673	2.985		1.11	0.606	0.293	0.207	3.517	0.012	0.463
	0.618	0.892	2.326	0.981	0.631	0.548	3.56	0.591		0.982	0.082	0.348	0.326	1.361	0.071	1.099
	0.876	0.387	2.739	1.499	0.349	1.424	0.043	0.809		1.619	0.56	0.714	0.267	0.681	0.036	0.694
	0.67	0.149	0.103	1.142	0.066	0.675	1.244	0.684		1.583	0.012	0.714	0.059	0.227	0.675	1.33
	1.107	0.803	0.723	1.088	0.017	0.438	1.63	0.777		1.201	0.618	0.073	1.659	0.17	0.047	0.116
	0.695	1.279	1.99	1.82	0.149	0.639	1.845	0.777		2.074	0.548	1.08	0.178	1.134	0.118	0.289
	1.262	1.339	2.145	0.25	0.1	0.621	2.402	1.399		0.619	1.049	0.879	1.037	2.666	0.059	0.636
	0.155	1.904	0.129	0.892	1.993	1.223	0.3	0.373		3.748	0.594	2.438	0.267	0.851	0.118	0.81
	0.438	0.744	0.543	0.232	1.761	1.46	1.244	1.368		1.965	1.072	0.582	0.533	0.113	0.498	0.752
	0.747	0.669	2.894	0.482	0.382	0.73	1.158	2.115		2.019	1.83	1.31	0.326	0.511	0.19	0.289
	0.232	0.744	0.413	0.999	0.465	0.073	2.316	0.404		1.419	0.641	2.329	0.237	0.964	0.059	0.463
	0.67		0.827	0.196	1.545	0.767	1.072	1.524		2.038	0.676	3.202	0.859	0.851	0.024	1.446
	1.983		1.137	0.803	0.814	0.566	1.158	0.56		1.092	0.629	1.765	0.474	0.284	0.036	2.024
	1.983		0.129	1.784	0.116	0.785	0.429	1.213		1.474	0.49	0.91	5.39	0.397	0.19	1.215
	2.086		0.103	0.018	0.05	0.73	1.373	2.115		0.928	1.142	1.455	0.267	0.057	0.059	0.925
	0.335		0.879	1.035	0.05	0.821	1.587	0.995		1.819	0.525	2.711	0.681	2.95	0.367	1.851
	2.06		0.646	1.178	1.08	0.767	1.33	0.933		0.091	0.525	3.475	0.74	4.935	0.047	0.521
	2.447		0.258	3.194	0.166	0.493	1.287	0.28		0.946	0.548	1.164	0.267	0.284	2.583	1.157
	1.082		0.388	1.16	0.166	0.146	1.887	0.124		0.036	0.49	2.219	0.474	2.439	0.296	0.81
	0.026		0.284	4.103	0.515	0.894	0.987	1.493		0.091	0.385	0.91	0.355	1.361	0.983	0.983
	2.524		3.204	1.838	1.395	0.767	1.072	0.342		1.201	0.653	0.055	1.688	1.475	0.071	0.289
	1.777		0.672	0.339	0.133	0.712	2.145	0.498		1.001	0.093	0.273	1.866	1.418	0.024	0.347
	3.606		0.103	0.036	0.565	0.767	1.544	0.404		4.493	0.338	4.093	0.385	0.681	0.012	2.024
	0.953		0.413	0.946	0.448	0.894	0.043	0.809		2.347	0.466	1.492	0.474	1.305	0.272	2.487
	0.206		1.111	0.874	1.678	2.555	5.962	0.466		1.11	1.282	0.546	0.533	0.057	0.355	0.174
	0.052		0.078	1.213	0.747	1.077	1.973	1.648		2.529	0.536	1.146	0.326	1.248	0.059	2.082
	1.7		0.233	1.142	0.598	0.84	1.458	0.591		0.018	0.303	1.619	0.8	2.212	0.012	0.578
	1.288		1.783	1.035	0.332	0.949	5.877	0.373		1.364	0.641	0.891	0.474	4.368	0.403	0.231
	1.288		0.439	0.25	0.166	0.84	1.33	0.746		1.128	0.594	0.764	0.977	0.057	0.13	0.231
	3.683		0.956	0.731	0.897	0.84	0.729	1.368		1.746	0.56	1.219	0.474	0.227	0.213	1.215
	0.052		0.284	3.711	0.017	1.259	0.772	1.088		0.309	0.373	0.127	0.592	0.284	0.166	1.388
	0.129		0.362	0.089	0.017	0.548	2.188	0.373		3.547	0.291	1.728	0.03	1.645	0.154	3.586
	1.107		0.207	1.267	0.166	0.292	0.858	0.995		1.092	1.236	1.583	0.74	0.624	0.284	0.463
	1.854		2.558	1.552	0.183	1.168	1.072	0.653		0.782	0.163	1.201	0.8	1.248	0.012	0.925
	0.155		0.956	0.143	0.033	2.062	1.587	0.373		2.31	0.023	6.768	1.155	1.248	0.071	4.107
	1.648		0.026	1.124	0.349	1.259	0.429	1.368		0.819	0.221	0.036	1.362	3.46	0.201	1.272
	1.854		1.085	3.996	0.033	0.237	2.016	0.777		0.109		1.965	1.392	0.851	0.308	1.157
	2.859		1.525	1.427	0.997	0.694	1.244			0.509		0.709	0.03	1.985	0.024	0.868
	2.885		0.207	0.999	0.98	0.584	3.003			1.182		0.528	0.563	0.34	0.036	1.157
	1.726		0.026	2.89	1.495	3.377	1.802			2.165		0.073	1.57	1.305	0.45	1.909
	2.138		0.233	0.749	0.781	0.475	1.63			1.092		0.055	0.059	0.567	0.024	0.289
	1.932		0.078	1.267	0.1	0.657	3.689			0.455		0.691	0.918	0.113	0.261	1.272
	3.426		0.31	2.391	0.781	0.365	1.416			0.91		0.91	0.8	1.872	0.261	0.752
	1.082		0.026	0.892	0.382	0.11	3.775			2.201		1.237	0.889	2.326	0.201	0.116
	1.004		3.178	0.357	0.88	0.365	3.131			0.709		2.565	1.155	0.908	0.036	0.058
	0.155		0.052	1.773	1.977	0.256	2.016			1.273		1.437	0.178	0.34	0.213	1.388
	1.185		1.059	1.733	0.066	1.095	4.032			0.036		2.601	0.889	0.113	0.024	1.735
	1.082		0.517	0.04	0.914	0.091	1.802			2.038		1.128	1.274	0.113	0.047	1.735
	0.901		0.026	2.909	1.296	3.176	0.515			2.783		0.855	0.77	1.872	0.178	0.347
	0.901		1.525	0.159	1.262	0.73	1.416			0.819		0.891	1.274	4.708	0.036	3.355
	0.541		0.388	0.08	1.063	2.756	0.257			5.239		1.746	1.747	1.985	0.012	1.562
	0.644		0.491	7.611	0.781	1.515	4.461			1.437		2.802	0.711	0.227	0.095	0.231
	0.515		0.026	1.275	0.233	0.657	2.359			0.018		1.419	0.652	0.34	0.344	1.33
	1.004		0.543	1.116	0.631	0.803	2.402			1.783		1.583	0.237	0.454	0.237	1.272
	0.979		0.026	0.996	0.963	1.04	0.043			0.491		0.091	0.652	0.057	0.261	1.272
	1.211		0.672	0.936	0.299	0.694	9.909			0.346		0.091	0.03	0.113	0.047	0.058
	0.283		1.059	1.355	0.033	1.04	1.63			2.019		0.982	0.296	1.361	0.663	2.487
	1.339		0.31	0.777	0.166	1.624	1.33			2.783		1.182	0.148	1.475	0.533	0.636
	0.927		0.465	1.036	1.096	0.438	1.759			2.62		1.528	0.77	1.588	0.036	0.116
	1.056		3.023	1.694	1.462	2.172	0.129			1.674		0.2	0.237	0.624	0.13	1.041
	0.927		0.052	3.068	2.342	0.31	3.432			1.31		1.219	1.244	0.624	0.201	1.967
	2.653		0.879	0.518	0.1	0.037	1.458			1.474		1.419	1.155	1.418	0.284	0.058
	1.107		2.145	2.61	2.508	0.748	2.788			2.001		1.128	0.059	1.305	0.107	0.578
	1.236		0.31	0.996	0.299	3.03	1.115			0.819		1.037	0.296	1.134	0.652	2.198
	0.876		0.078	0.12	0.681	2.154	2.617			1.528		4.148	0.03	4.481	0.095	0.925
	1.906		0.026	0.08	4.518	1.351	0.686			1.674		0.891	0.267	0.284	0.036	1.62
	1.623		1.447	0.159	0.914	2.719	0.3			4.166		0.091	1.599	1.191	0.178	2.314
	1.159		1.008	2.112	0.033	0.456	3.003			1.437		1.474	0.592	1.248	0.047	1.272
	3.168		7.674	0.04	2.325	0.986	6.477			1.273		0.964	1.096	0.113	0.308	3.76
	1.391		1.059	0.02	0.266	1.351	6.863			2.31		0.218	0.444	4.651	0.059	1.33
	0.773		0.31	1.574	0.017	0.785	1.201			1.383		0.6	0.889	0.454	0.142	0.289
	3.142		0.026	2.61	0.399	1.989	1.973			3.402		0.2	4.058	0.737	0.107	0.174
	1.004		0.155	0.936	0.448	2.628	5.276			1.255		0.764	3.909	0.397	0.32	0.174
	4.868		0.336	1.056	0.05	0.493				2.128		0.564	0.059	0.284	0.071	0.058
	2.498		4.057	0.139	0.083	0.584				3.347		0.091	3.495	0.227	0.118	0.868
	0.258		0.723	0.259	0.083	0.584				0.146		0.6	1.629	0.397	0.391	0.231
	0.361		0.956	2.072	0.432	0.493				3.293		1.073	0.622	1.078	0.059	2.773
	1.211		2.377	0.917	0.1	1.351				0.764		1.746	0.444	0.17	1.919	0.462
	1.777		1.008	2.192	0.033	0.73				3.02		0.837	0.859	1.021	0.059	1.412
	1.339		2.119	1.036	0.05	3.212				5.494		1.201	0.148	1.645	0.024	3.183
	2.524		3.359	1.514	0.282	0.566				4.566		1.746	2.547	0.737	0.059	0.334
	0.67		0.026	0.04	0.183	0.31				1.037		1.674	0.474	3.687	0.154	0.257
	1.365		0.232	0.598	1.213	0.383				1.31		2.565	0.059	0.737	0.059	0.257
	0.567		0.798	0.438	3.82	2.719				3.311		0.473	1.274	0.511	0.604	0.642
	1.391		1.107	0.857	1.03	1.825				0.764		0.036	0.948	0.113	0.154	0.847
	0.077		0.309	0.259	0.05	0.566				0.709		0.819	0.592	2.893	0.367	0.693
	2.988		0.67	0.757	0.066	0.566				1.364		2.165	0.8	0.397	0.261	1.078
	0.206		2.91	0.199	2.541	0.785				0.691		0.255	0.592	0.737	0.178	2.336
	0.386		0.206	0.1	0.415	0.621				1.874		0.728	1.125	0.567	0.9	0.642
	1.159		3.863	0.817	0.498	2.38				1.837		0.164	0.148	0.17	0.012	1.078
	1.623		1.133	1.156	3.256	0.831				0.473		0.91	0.03	0.227	0.083	0.77
	1.314		0.773	0.897	1.312	0.373				0.8		0.164	0.059	1.702	0.355	0.77
	2.859		0.927	1.514	1.993	0.115				3.47			2.192	0.624	0.663	0.719
	0.67		0.644	1.156	0.831	0.258				2.545			1.037	1.872	0.13	0.539
	1.545		0.026	0.478	0.332	1.434				0.925			1.718	0.227	0.936	0.051
	3.091		0.876	0.458	0.448	0.201				1.099			1.629	0.794	0.77	0.462
	2.138		0.773	1.375	0.266	0.401				3.123			0.148	1.305	0.059	1.874
	2.318		0.927	1.355	0.116	0.602				0.81			0.681	0.908	0.272	0.308
	0.155		1.288	1.116	0.1	2.208				2.545			0.444	0.057	0.581	1.463
	0.876		1.854	1.036	0.199	1.864				2.776			0.533	4.198	0.012	0.693
	1.751		3.735	1.534	0.017	0.745				1.562			0.681	0.908	0.249	0.95
	1.52		0.438	0.638	0.382	0.201				3.528			0.355	0.511	0.012	0.411
	2.679		0.747	1.335	1.113	0.516				1.735			3.761	0.794	0.213	0.308
	2.498		0.541	1.574	0.083	0.373				2.487			1.037	1.588	0.296	1.823
	1.7		1.468	1.156	0.1	2.064				1.157			3.495	6.183	0.012	0.077
	2.06		2.035	0.837	1.312	1.548				1.099			1.333	0.227	0.261	1.361
	0.077		0.695	1.793	0.498	0.545				0.405			0.178	3.006	0.344	0.411
	1.7		0.103	2.152	0.565	0.086				0.925			0.296	1.361	0.45	0.822
	1.906		0.798	0.996	0.05	1.606				2.718			0.03	0.397	0.367	0.077
	1.442		2.704	0.857	0.581	1.262				3.586			2.429	0.284	0.047	0.693
	0.798		0.129	0.658	0.249	1.376				4.222			1.747	1.645	0.32	0.205
	4.765		0.824	0.299	0.432	0.086				1.388			2.577	1.078	0.19	0.77
	2.807		0.052	0.777	0.532	2.896				1.909			0.8	0.113	0.024	0.231
	0.155		0.155	0.697	0.017	1.348				1.735			0.622	0.794	0.012	0.667
	1.726		0.103	0.777	0.349	0.688				2.024			0.977	0.057	0.036	0.565
	1.391		0.747	2.351	0.365	0.315				3.008			0.503	0.737	0.13	1.617
	1.262		0.386	0.339	0.382	0.946				1.33			0.296	1.305	1.161	0.334
	2.679		1.03	0.418	1.445	8.314				1.157			0.059	2.269	0.107	1.078
	4.585		0.18	2.311	7.508	0.946				0.983			2.547	0.17	0.047	0.231
	3.116		0.309	0.677	0.266	1.003				0.752			2.044	1.418	0.059	1.309
	2.421		0.361	0.677	0.581	0.459				0.405			0.118	0.454	0.213	0.976
	0.232		0.721	0.817	0.166	3.699				1.62			1.422	0.113	0.047	1.489
	5.95		2.138	0.538	1.113	7.024				1.504			0.03	0.851	0.983	0.462
	0.876		0.206	0.797	0.233	1.892				1.215			0.918	0.737	0.071	0.257
	1.468		2.704	2.69	0.066	0.516				2.892			0.415	0.057	1.043	1.694
	0.361		0.695	3.447	0.133	0.459				0.81			1.037	0.057	0.178	1.027
	2.447		0.232	0.757	0.054	0.086				2.892			3.554	0.227	0.047	1.001
	2.395		1.082	1.096	1.267	0.172				0.174			0.355	0.34	0.071	0.128
	0.026		2.421	0.917	0.161	0.573				2.024			2.073	2.212	0.32	0.667
	2.138		1.211	0.697	0.624	0.487				0.983			0.118	2.326	0.924	0.976
	1.288		1.133	1.415	0.143	0.401				0.868			1.244	0.284	0.178	0.077
	3.168		0.052	0.578	0.089	0.201				0.231			1.481	3.233	0.012	0.539
	1.751		1.571	1.594	0.714	0.029				3.123			1.244	0.681	0.355	0.822
	0.798		0.412	5.539	1.017	0.573				0.868			0.859	0.454	0.166	0.77
	0.721		0.283	0.618	0.303	1.692				0.116			0.118	0.737	0.32	0.103
	2.807		1.932	0.996	0.357	0.057				1.735			2.903	2.099	0.012	0.359
	0.026		0.283	0.458	0.767	0.143				0.231			0.8	0.113	0.095	2.696
	1.211		1.107	0.777	0.071	1.577				1.735			2.754	0.908	0.415	1.232
	2.704		0.386	0.379	0.41	0.43				0.694			0.503	0.511	0.249	1.309
	3.065		1.494	1.335	0.018	0.573				2.661			1.57	0.567	0.012	1.309
	1.726		0.103	1.116	1.302	1.405				2.661			0.059	0.624	0.628	0.642
	0.824		1.107	2.869	0.821	0.057				0.925			0.178	0.624	0.237	0.077
	4.044			0.299	0.624	1.491				0.694			0.8	2.723	0.083	0.334
	0.824			1.793	0.036	2.179				0.578			0.089	1.361	0.533	1.386
	1.545			0.239	0.232	0.057				3.702			1.392	0.567	0.391	0.539
	0.773			0.339	0.428	0.688				0.983			0.118	0.567	0.047	0.051
	0.979			0.418	0.018	1.233				2.487			1.836	3.517	0.201	0.616
	1.494			1.395	0.571	1.032				0.058			0.118	0.567	0.711	0.103
	0.824			1.515	0.339	0.545				0.868			0.355	0.34	0.201	0.796
	0.644			1.258	0.036	0.115				1.677			0.089	0.34	0.047	0.128
	0.206			0.257	0.482	0.057				0.405			1.807	0.34	0.095	0.59
	1.288			0.026	0.125	0.373				3.76			0.089	0.227	0.296	0.667
	0.927			0.051	1.053	0.258				0.578			0.148	0.397	0.083	1.925
	1.107			0.18	1.07	2.064				0.752			3.702	0.17	0.047	1.104
	0.85			0.051	0.018	0.745				1.504			0.118	0.794	0.024	0.231
	0.155			1.412	1.409	0.344				0.231			0.03	0.113	0.391	0.667
	0.592			1.155	0.41	1.692				0.925			0.118	0.851	0.024	2.516
	0.592			0.154	0.91	0.115				1.677			0.326	0.227	0.142	0.205
	1.494			0.077	0.161	0.287				1.272			0.089	0.17	0.107	1.13
	0.798			0.103	0.089	1.577				4.512			3.258	0.227	0.107	0.513
	0.721			0.59	0.339	0.573				0.925			0.889	0.227	1.031	0.282
	1.133			2.413	0.553	0.201				0.116			1.244	1.361	0.379	0.719
	3.013			0.334	1.374	0.889				0.231			1.925	1.078	0.391	4.39
	0.541			5.776	0.5	0.631				1.099			3.465	0.397	0.036	0.103
	1.211			2.105	1.302	4.329				1.562			0.237	1.134	0.521	0.744
	3.194			0.436	0.054	1.52				4.569			1.303	1.134	0.13	0.565
	0.335			1.412	0.161	0.143				0.752			0.207	0.624	0.746	0.488
	0.309			0.95	1.392	0.258				1.967			0.889	0.057	0.415	0.18
	0.232			1.053	0.25	0.315				5.958			0.207	0.624	0.154	0.616
	1.829			1.078	0.428	0.889				1.793			1.125	0.964	0.107	0.154
	2.112			4.159	1.677	1.262				2.024			1.54	0.284	0.178	0.359
	0.618			0.616	1.07	0.516				4.685			0.059	0.284	0.178	0.077
	1.417			1.977	0.071	0.545				0.694			7.493	0.454	0.107	0.462
	1.211			0.899	0.054	0.573				3.875			1.718	2.269	0.272	0.18
	0.077			1.361	0.749	0.659				0.636			2.488	2.326	0.012	1.361
	0.232			1.104	0.91	1.204				3.644			0.385	1.588	0.047	0.231
	1.88			1.977	0.892	0.459				4.454			0.385	0.17	0.071	0.513
	2.91			0.359	2.533	0.029				1.33			1.659	1.475	0.296	0.847
	1.623			0.359	0.446	3.67				2.024			1.214	0.17	0.095	0.924
	0.515			0.77	0.232	0.344				0.116			0.03	6.24	0.083	0.205
	2.37			0.539	1.516	0.545				2.429			0.059	4.708	0.107	0.205
	2.163			0.642	0.107	1.032				6.073			14.246	1.815	0.201	1.104
	2.009			1.232	1.695	0.917				1.33			0.237	0.113	0.071	1.027
	1.597			0.744	2.07	5.476				0.925			0.089	0.227	0.521	0.539
	4.456			0.899	0.232	0.43				3.586			0.207	1.305	0.047	1.284
	1.648			2.644	0.428	1.405				2.603			0.711	0.284	0.213	1.155
	0.155			0.026	0.054	0.516				4.165			0.711	0.27	0.355	0.95
	0.618			0.026	0.607	0.946				1.388			6.664	0.051	0.142	0.334
	0.901			0.77	0.036	1.95				1.272			3.139	0.18	0.012	0.642
	1.339			0.873	0.821	0.602				2.603			0.74	0.938	0.142	0.539
	1.932			0.95	4.086	0.258				0.868			0.415	1.696	0.391	0.667
	0.026			0.744	0.375	0.831				1.562			0.652	0.681	0.012	0.847
	4.533			1.617	0.107	0.029				1.33			0.415	0.167	0.012	0.539
	4.636			1.053	0.749	0.43				0.405			1.333	0.077	0.581	0.308
	0.438			0.924	0.517	1.491				4.107			0.089	0.437	0.024	0.642
	2.009			0.488	0.071	1.749				2.776			0.059	0.103	0.308	0.103
	1.314			0.796	0.303	1.147				0.578			0.622	0.283	0.355	0.103
	0.515			2.31	1.873	2.236				1.562			0.237	1.658	0.19	0.18
	0.386			2.233	0.517	0.659				1.851			0.385	0.077	0.225	0.051
	3.889			1.258	0.268	1.003				5.495			2.577	0.051	1.635	0.308
	0.206			1.155	3.479	0.057				1.388			0.089	0.116	0.071	0.231
	3.529			1.489	0.143	0.287				1.562			0.059	0.128	0.296	0.488
	0.258			0.513	0.178	0.602				0.231			0.118	0.013	0.024	1.207
	0.953			0.026	0.535	1.032				0.868			3.465	0.411	0.036	0.873
	0.052			0.334	0.393	1.089				1.099			2.132	0.026	0.036	0.385
	3.374			0.822	1.998	0.459				2.834			0.267	0.296	0.237	0.77
	2.292			0.334	1.053	0.344				5.321			2.666	0.026	0.012	0.154
	0.206			1.001	0.375	0.631				5.842			0.415	0.848	0.308	1.027
	1.545			1.104	1.106	0.029				0.521			2.281	0.861	0.545	0.231
	3.503			0.103	0.071	0.889				2.545			0.059	0.373	0.012	0.693
	1.262			1.13	1.035	1.032				2.487			0.118	2.03	0.616	0.462
	1.494			0.077	0.5	1.348				1.735			0.385	0.039	0.592	1.438
	1.159			0.77	0.018	0.086				1.504			3.702	0.064	0.047	0.385
	1.004			3.414	0.821	0.115				0.81			0.237	0.45	0.024	0.257
	1.133			0.051	0.91	0.602				1.677			1.185	0.244	0.225	0.359
	5.95			6.752	0.071	0.889				3.297			0.74	0.026	0.142	0.642
	0.67			2.079	1.32	0.573				0.983			0.237	0.026	0.415	0.565
	1.854			0.436	0.928	1.835				0.463			2.014	0.385	0.166	0.539
	1.494			2.028	0.161	0.229				2.082			1.718	0.296	0.047	1.104
	1.159			1.207	0.303	1.061				0.463			0.178	0.026	0.19	0.822
	2.138			0.205	1.499	0.31				0.231			2.192	0.951	0.367	0.924
	0.412			0.667	0.41	0.392				1.041			2.34	0.128	0.249	1.284
	1.494			1.207	0.303	0.764				0.578			1.896	1.041	0.071	0.18
	2.395			0.796	2.319	0.248				5.611			0.148	0.347	0.912	0.411
	0.283			0.205	2.016	2.395				1.504			2.932	0.064	0.142	1.797
	1.236			1.797	1.374	1.032				0.925			7.493	0.167	0.237	0.051
	1.288			1.463	0.054	0.558				1.504			4.176	0.861	0.036	0.231
	1.056			0.77	0.874	2.313				0.983			2.488	0.013	0.296	0.128
	1.211			5.263	0.339	0.31				2.314			0.178	0.283	0.498	0.359
	9.478			0.103	1.588	1.425				3.991			0.178	0.077	0.154	0.334
	1.52			0.976	2.177	3.469				0.752			1.481	0.064	0.118	0.693
	2.833			0.128	0.036	0.475				0.752			1.274	0.218	0.095	1.027
	1.648			1.155	0.036	0.186				0.116			4.235	0.077	0.474	0.539
	4.198			0.077	0.018	0.888				0.289			0.148	0.848	0.391	0.128
	1.365			0.667	0.018	0.372				0.868			0.444	0.887	2.843	1.72
	2.292			0.103	2.123	0.578				1.041			1.747	0.154	0.213	1.54
	2.086			0.026	0.285	0.723				3.413			0.74	0.09	0.095	0.128
	2.344			1.823	0.054	1.384				2.661			0.237	0.103	0.012	2.388
	0.335			1.643	1.998	1.177				0.868			2.014	0.167	0.19	0.385
	1.52			0.796	0.054	1.384				1.388			1.274	0.141	0.024	0.334
	2.112			0.411	3.872	0.124				1.388			0.237	0.154	0.829	0.847
	2.653			0.128	1.338	7.124				3.413			0.948	0.013	0.036	1.617
				0.59	0.856	0.496				0.983			0.178	0.09	0.012	0.154
				1.746	0.678	0.021				3.123			1.659	0.308	0.379	0.616
				0.051	1.124	1.962				0.636			0.326	0.861	1.659	4.287
				0.205	0.161	2.87				1.562			0.059	0.167	0.735	0.873
				1.566	0.089	0.083				0.868			0.03	1.002	0.178	0.051
				0.77	2.962	2.148				3.644			2.34	0.013	0.249	0.18
				0.847	0.874	0.31				2.834			0.148	0.039	0.19	0.744
				0.334	0.749	0.805				1.504			6.397	0.064	0.261	1.617
				2.131	0.624	0.558				0.289			0.296	0.398	0.036	0.744
				0.308	1.624	0.392				3.528			0.592	0.642	0.095	1.617
				0.128	0.036	0.248				2.603			0.918	0.385	0.45
				1.592	0.535	1.797				0.925			2.429	0.257	0.083
				0.642	0.089	0.909				3.47			1.244	0.257	0.498
				0.873	0.482	1.301				2.718			1.777	0.514	0.213
				1.13	0.91	0.289				0.983			0.336	0.128	0.083
				0.359	0.749	0.537				1.793			0.426	0.463	0.083
				1.361	0.803	0.785				0.578			1.837	0.27	0.225
				1.309	0.428	0.021				1.157			0.873	0.283	0.332
				0.847	0.696	0.392				0.231			0.269	0.013	0.154
				0.128	0.41	0.186				0.289			0.672	0.321	0.024
				1.386	0.678	0.083				0.231			1.254	0.501	0.095
				5.391	0.678	1.858				1.157			0.672	0.463	0.415
				2.721	0.446	0.496				1.33			0.918	0.141	0.249
				0.976	0.839	0.64				0.81			0.873	0.334	0.545
				0.334	0.803	1.797				0.752			0.672	0.437	0.201
				1.771	0.393	1.714				0.752			2.083	0.026	0.249
				1.155	0.036	0.083				0.752			0.896	2.801	0.047
				0.077	0.66	0.599				4.222			2.643	0.039	0.047
				0.847	0.678	2.189				1.272			0.358	0.154	0.024
				0.205	0.464	0.062				2.603			0.963	0.257	0.095
				5.622	1.784	1.755				0.81			1.523	0.334	0.036
				3.594	0.803	0.537				1.33			0.941	1.272	0.166
				0.744	0.839	0.041				0.636			1.747	0.27	0.178
				0.026	0.946	0.454				0.636			0.739	0.553	0.071
				0.077	2.587	0.021				0.983			0.784	0.296	0.142
				0.051	0.107	0.826				0.347			0.851	0.128	0.024
				0.077	0.232	0.021				4.107			0.381	0.424	0.77
				0.513	0.196	1.301				2.024			0.941	0.18	0.059
				0.667	0.892	0.021				1.504			0.873	0.026	0.154
				1.078	7.6	0.351				0.752			0.538	0.026	0.557
				0.257	0.232	0.805				2.892			2.352	0.642	0.024
				0.026	0.624	0.351				0.521			0.56	0.321	0.178
				0.308	0.482	1.074				0.116			1.814	1.953	0.136
				3.004	0.393	0.971				1.677			0.426	0.45	0.024
				0.796	0.856	1.26				3.355			0.806	0.257	0.008
				2.747	4.318	0.681				0.694			0.314	0.758	0.08
				0.282	0.393	2.561				1.099			0.336	0.167	0.032
				0.154	0.143	0.516				0.405			1.613	0.989	0.016
				0.539	0.785	0.475				1.33			1.389	0.013	0.32
				1.515	0.803	1.858				2.024			0.985	0.026	0.272
				0.026	0.178	1.569				0.694			0.739	1.362	0.08
				1.386	0.214	1.322				1.909			1.277	0.27	0.488
				1.463	0.928	0.392				0.347			2.979	0.051	0.08
				1.874	0.161	0.248				4.859			1.389	0.373	0.232
				1.181	0.357	0.454				1.272			0.56	0.347	0.096
				1.053	0.624	0.31				0.289			0.538	0.565	0.12
				2.362	3.764	0.392				2.024			0.246	0.218	0.104
				0.719	0.482	0.33				1.677			0.784	0.026	0.304
				1.13	0.214	0.826				0.405			0.381	0.257	0.056
				2.927	0.517	1.363				0.925			0.426	0.36	0.128
				1.361		1.755				2.14			0.515	0.437	0.064
				1.386		0.33				1.215			0.739	0.578	0.208
				0.642		0.227				1.215			0.605	0.18	0.08
				0.128		1.363				0.174			0.045	0.064	0.008
				1.104		0.206				0.058			1.366	0.064	0.008
				0.59		0.723				1.677			0.694	1.221	0.072
				0.822		0.145				1.272			1.187	1.568	0.032
				1.797		0.227				2.082			0.918	0.411	0.2
				1.027		0.248				0.231			1.433	0.051	0.08
				0.334						1.33			0.134	0.167	0.016
				0.205						2.487			0.022	0.013	0.272
										2.776			0.314	1.992	0.04
										0.983			0.582	0.064	0.088
										1.504			3.068	0.553	0.072
										1.099			1.635	0.039	0.016
										3.702			0.873	0.051	0.08
										0.463			0.538	0.09	0.16
										0.578			1.702	0.051	0.104
										0.521			1.321	0.154	0.016
										0.116			1.635	0.36	0.128
										0.752			0.762	0.039	0.048
													1.142	0.026	0.072
													0.717	0.013	0.16
													0.112	0.694	0.032
													0.291	0.141	0.144
													1.389	0.051	0.184
													1.165	1.067	0.152
													0.224	0.103	0.112
													0.582	0.964	0.368
													0.918	0.128	0.44
													0.336	1.529	0.008
													0.672	0.051	0.024
													1.613	0.09	0.016
													1.232	0.039	0.032
													2.061	0.013	0.312
													0.65	0.18	0.224
													1.747	0.039	0.08
													2.844	0.116	0.208
													1.837	0.013	0.216
													1.747	0.578	0.248
													0.829	0.257	0.696
													0.493	0.27	0.032
													0.963	0.18	0.04
													0.762	0.026	0.064
													0.985	0.527	0.032
													0.717	0.141	0.024
													0.739	0.103	0.032
													0.179	0.154	0.016
													0.717	0.514	0.032
													0.739	0.154	0.16
													0.918	0.013	0.04
													0.538	0.077	0.008
													0.022	0.154	0.12
													1.053	0.064	0.008
													0.829	0.668	0.344
													0.694	0.475	0.016
													1.008	0.026	0.008
													0.918	0.013	0.24
													4.39	0.013	0.032
													0.403	0.373	0.016
													0.896	0.617	0.008
													0.717	0.373	0.312
													1.456	0.026	1.367
													1.008	0.218	0.16
													0.896	0.745	0.08
													1.03	0.154	0.016
													0.605	0.899	0.008
													1.075	0.347	0.304
													4.099	0.334	0.208
													0.045	0.835	0.248
													2.397	0.501	0.176
													1.993	0.642	0.088
													0.717	0.874	0.04
													0.739	0.63	0.304
													2.329	0.103	0.056
													0.65	0.039	0.016
													1.971	0.206	0.024
													1.501	0.051	0.024
													0.246	0.514	0.24
													1.792	0.026	1.024
													1.165	0.308	0.328
													1.187	0.026	0.24
													1.523	1.028	0.448
													1.433	0.077	0.424
													2.441	0.54	0.016
													1.075	0.424	0.04
													1.277	1.079	0.016
													0.403	0.578	0.496
													4.009	0.116	0.008
													0.582	2.082	0.112
													0.694	0.218	0.024
													0.045	0.051	0.168
													0.739	0.296	0.136
													0.65	0.206	0.592
													0.022	0.18	0.568
													0.336	0.411	0.048
													0.112	0.128	0.128
													0.448	0.244	0.008
													1.657	0.103	0.048
													1.12	0.013	0.232
													1.12	0.347	0.424
													0.09	0.398	0.032
													0.291	0.475	0.04
													1.254	0.116	0.16
													1.03	0.334	0.024
													0.672	1.118	0.144
													0.582	1.349	0.008
													2.777	1.208	0.048
													0.202	0.373	0.112
													0.179	0.912	0.36
														0.039	0.152
														1.593	0.008
														0.591	0.016
														0.475	0.456
														0.887	0.104
														0.668	0.008
														0.655	0.056
														0.103	0.096
														0.398	0.048
														0.051	0.528
														0.308	0.176
														0.681	0.528
														0.36	0.312
														0.193	0.048
														0.218	0.792
														0.501	0.288
														0.026	0.312
														0.103	0.2
														0.411	0.384
														0.103	0.016
														0.103	0.016
														0.103	2.071
														0.257	0.2
														0.385	0.44
														0.077	0.248
														0.064	0.176
														0.039	0.168
														0.411	0.064
														0.026	0.048
														0.013	0.088
														0.103	0.176
														0.154	0.072
														0.116	0.296
														0.617	0.08
														0.81	0.16
														0.938	0.048
														0.54	0.016
														0.45	0.36
														1.503	0.304
														0.72	0.312
														0.039	0.128
														0.925	0.432
														0.039	0.008
														0.18	0.048
														0.668	0.024
														1.067	0.576
														1.786	0.184
														0.411	0.52
														0.411	0.016
														0.424	0.016
														0.385	0.016
														2.262	0.136
														0.681	0.52
														0.193	0.12
														0.051	0.144
														0.026	0.056
														0.116	0.488
														0.373	0.08
														0.655	0.064
														0.681	0.104
														0.925	0.08
														0.09	0.856
														0.09	0.192
														0.09	0.016
															0.168
															0.008
															0.416
															0.048
															0.088
															1.215
															2.063
															1.103
															0.056
															0.408
															0.104
															0.184
															0.024
															0.096
															0.008
															0.088
															0.088
															0.008
															0.048
															0.512
															0.728
															0.464
															0.024
															0.008
															0.144
															0.128
															0.032
															0.176
															0.792
															0.512
															0.104
															0.496
															0.08
															0.024
															0.008
															0.032
															0.064
															0.08
															0.24
															0.024
															0.008
															0.152
															0.104
															0.488
															0.096
															0.088
															0.04
															0.048
															0.088
															0.064
															0.12
															0.056
															0.088
															0.008
															1.615
															0.04
															0.184
															0.736
															0.232
															0.92
															0.192
															0.024
															0.048
															0.104
															0.008
															0.032
															0.008
															0.008
															0.032
															0.088
															0.464
															0.096
															0.328
															0.016
															0.176
															0.032
															0.208
															0.096
															0.04
															0.008
															0.12
															0.104
															0.008
															0.176
															0.016
															0.04
															0.048
															0.28
															0.032
															0.328
															0.04
															0.36
															1.383
															0.088
															0.056
															0.016
															0.232
															0.16
															0.032
															0.008
															0.008
															0.016
															0.088
															0.048
															0.056
															0.056
															0.048
															0.008
															0.096
															0.032

## Sheet: Supplementary Figure 1
Supplementary Figure 1c
	Pull-down: anti-His						Pull-down: anti-GST							Input: anti-His

## Sheet: Supplementary Figure 3
Supplementary Figure 3a, 3b, 3d
	Supplementary Figure 3a
	Supplementary Figure 3b
	Wild Type	praf4t	praf5t	praf8t	praf9t
	0.361905	0.4375	0.375	0.413793	0.460177
	0.352381	0.296296	0.402299	0.350649	0.396396
	0.317647	0.4	0.451613	0.325	0.364706
	0.409524	0.345238	0.345238	0.36036	0.391304
	0.472727	0.372093	0.464912	0.343434	0.353535
	0.4	0.404762	0.408602	0.358025	0.407407
	0.357143	0.340206	0.361446	0.439655	0.349057
	0.373737	0.411111	0.457143	0.340426	0.378641
	0.330097	0.42	0.395833	0.348837	0.376344
	0.412371	0.350649	0.408602	0.324324	0.32967
	0.388889	0.348315	0.404762	0.36	0.350515
	0.298969	0.328767	0.420455	0.357143	0.367347
	0.413793	0.419643	0.404494
	0.325203	0.397849
	0.39	0.475
	0.415254
	Supplementary Figure 3d
	GFP-BASL; basl-2	GFP-BASL;praf4c;5c;8c;9c	GFP-BASL; gnom	GFP-BASL; 2hrs' BFA treatment	GFP-BASL_3F-3K; basl-2
	1.3983	1.07759	1.03584	1.04493	1.36848
	1.76146	1.10714	1.08117	1.03049	1.37526
	1.50828	1.29934	1.08393	1.01524	1.34599
	2.4849	1.2987	1.08817	1.19944	1.30433
	1.65576	1.1025	1.04555	1.07799	1.30285
	2.11193	1.0496	1.01166	1.22298	1.05703
	2.04884	1.02369	1.13285	1.01827	1.23644
	1.72997	1.2	1.04157	1.07004	1.2104
	5.25605	1.26667	1.07778	1.05739	1.32656
	6.19326	1.1	1.06089	1.04305	1.9304
	6.0488	1.04432	1.10803	1.01476	1.20033
	5.89997	1.12938	1.02714	1.05274	1.26671
	1.71545	1.03591	1.03059	1.14088	1.56326
	2.4484	1.19389	1.17607	1.10811	1.13588
	8.09019	1.18358			1.19833
	2.23009	1.06368
	2.27919	1.07143
		1.13202

## Sheet: Supplementary Figure 6
Supplementary Figure 6b		PCC value co-localization with PRAF8
		VHAa1	SYP61	RabD1	RabD2a	RabA1e	RabA5d	MEMB12
		-0.26	-0.33	-0.08	-0.07	-0.22	-0.2	0.23
		-0.18	-0.24	-0.16	-0.14	-0.22	-0.14	0.04
		-0.21	-0.36	-0.11	-0.04	-0.19	-0.22	-0.08
		-0.18	-0.27	0.04	-0.13	-0.2	-0.14	0.01
		-0.27	-0.17	-0.14	0	-0.3	-0.15	0.17
		-0.05	-0.28	0.29	-0.14	-0.28	-0.28	-0.03
		0.06	-0.28	-0.07	-0.42	-0.31	-0.12	-0.18
		-0.32	-0.07	-0.11	-0.11	-0.11	-0.14	0.29
		-0.57	-0.35	-0.13	-0.05	-0.4	-0.15	0.08
		-0.44	-0.25	-0.15	-0.19	-0.41	-0.21	-0.18
				-0.21	0.27		-0.17	-0.15
				-0.19	-0.04		-0.3	0.1
				-0.04	-0.19		-0.21	-0.12
				-0.18	0.03		-0.2	-0.19
				0.02	-0.05		-0.28	0.2
				0.07	-0.25		-0.2	-0.09
				0.2	0.16		-0.16	-0.2
				0.05	-0.2		-0.2	0.11
				0.06	-0.1		-0.05	0.23
				-0.05	-0.14		-0.15	-0.11
				0.06	-0.14		-0.3	0.15
				0.24	-0.13		-0.3	-0.02
				-0.09	-0.21		-0.22	-0.11
				0.15	-0.13		-0.32	-0.14
				0.02	-0.06		-0.25	-0.14
				0.04	0.09		-0.06	0.19
				0.03	-0.01		-0.25	0.28
				-0.12	-0.16		-0.22	-0.12
				-0.18	-0.09		-0.19	-0.14
				-0.06	-0.16		-0.15	-0.28
				-0.04	-0.24		-0.03	0.34
				0.2	0.02		-0.15	0.33
				0.28	0.08		0.02	-0.18
				0.27	-0.06		-0.2	0.21
				0.17	-0.13		-0.21	-0.14
				-0.11	-0.03		-0.21	0.39
				0.22	-0.01		-0.15	0.16
				0.26	-0.01		-0.21	-0.07
				0.06	-0.14		0.18	-0.07
				0.12	-0.07		-0.3	0.08

## Sheet: Supplementary Figure 7
Supplementary Figure 7a
	Wild typle	praf4t;8t-1;9t-1	praf5c;8c;9c	gnomBE
	0.361905	0.385417	0.305263	0.329545
	0.352381	0.361905	0.418367	0.52381
	0.317647	0.424	0.438017	0.369863
	0.409524	0.402778	0.466165	0.419753
	0.472727		0.514563	0.393939
	0.4		0.513043	0.44
	0.357143		0.333333	0.527473
	0.373737		0.326531	0.493151
	0.330097		0.469565	0.368421
	0.412371		0.431034	0.407895
	0.388889		0.5	0.310345
	0.298969		0.474576	0.293103
	0.413793		0.484375	0.34375
	0.325203		0.458824	0.296875
	0.39		0.438776
	0.415254

[truncated: 4 more sheets: Supplementary Figure 8, Supplementary Figure 10, Supplementary Figure 11, Table]
